# Supplementary material for: Surface Exposure and Packing of Lipoproteins into Outer Membrane Vesicles Are Coupled Processes in Bacteroides
Source: mSphere. 2018 Nov 7;3(6):e00559-18. doi: 10.1128/mSphere.00559-18 (PMC6222051; doi:10.1128/mSphere.00559-18)
Supplement: TABLE S1 [file sph004182696st1.xlsx]

## Sheet: proteinGroups_BT_samples_201706
Table S1.	Columns F-J depict the base 2 logarithm of the ratio of the label-free quantification values (LFQ) for a certain protein for any 2 given fractions (IM, OM, OMV-S, OMV-P). Green shaded values indicate a ratio > 3, red shaded values indicate a ratio < -3.
	Columns K-N depict the average LFQ values of 4 biological replicates for a given protein and fraction. A color-coded shade conditional formatting was applied, where red represents highest LFQ values and blue represents lowest LFQ values.
	Columns O-R depict average number of different peptides for the 4 biological replicates analyzed. Green represents highest number of peptides while red represents lowest number of peptides.
Majority protein IDs	Gene names	Protein names	Protein type	Operon	LFQ OMV sup_log2((10^x)/(10^y))_LFQ IM	LFQ OMV pellet_log2((10^x)/(10^y))_LFQ OMV sup	LFQ OMV sup_log2((10^x)/(10^y))_LFQ OM	LFQ OMV pellet_log2((10^x)/(10^y))_LFQ OM	LFQ IM_log2((10^x)/(10^y))_LFQ OM	LFQ IM (averaged)	LFQ OM (averaged)	LFQ OMV pellet (averaged)	LFQ OMV sup (averaged)	IM peptide counts (average)	OM peptide counts (average)	OMVp peptide counts (average)	OMVs peptide counts (average)	t-test Significant_IMvsOM	t-test Significant_OMV_pellet_vs_OM	t-test Significant_OMV_sup_vs_OM	t-test Significant_OMV_pellet_vs_OMV_sup	Gene ontology (GO)	Gene ontology	Subcellular location [CC]	Pathway	Keywords	Transmembrane	Topological domain	Intramembrane	Lipidation	Signal peptide	Mapped PubMed ID	Domain [CC]	Compositional bias	Domain [FT]	Motif	Region	Repeat	Protein families	Sequence similarities	Score	Intensity	MS/MS Count	Peptide counts (all)	MS/MS Count 1 -IM B1	MS/MS Count 2 -IM B2	MS/MS Count 3 -IM B3	MS/MS Count 4 -IM B4	MS/MS Count 5 -OM B1
Q8ABV1	BT_0009	Phosphate-binding protein	SPI		1.15699	-3.32952	0.713555	-2.61597	-0.443429	7.37425	7.50774	6.72025	7.72254	0.25	0	0	1.5		+		+	phosphate ion binding [GO:0042301];phosphate ion transmembrane transport [GO:0035435];ATP-binding cassette (ABC) transporter complex [GO:0043190]	phosphate ion binding [GO:0042301];phosphate ion transmembrane transport [GO:0035435];ATP-binding cassette (ABC) transporter complex [GO:0043190]			Membrane;Phosphate transport;Reference proteome;Transmembrane;Transmembrane helix;Transport;Complete proteome	TRANSMEM 12 31 Helical. {ECO:0000256|SAM:Phobius}.								DOMAIN 48 332 PBP_domain. {ECO:0000259|Pfam:PF12849}.				PstS family	SIMILARITY: Belongs to the PstS family. {ECO:0000256|PIRNR:PIRNR002756}.	10.339	207990000	7	3	1	0	0	0	0
Q8ABU6	BT_0014	RteA, two-component system histidine kinase, with response regulator receiver domain	TM		-0.576288	0.216814	-5.22142	-5.0046	-4.64511	7.11835	8.51667	7.01014	6.94487	0.25	1.5	0	0	+	+	+		phosphorelay sensor kinase activity [GO:0000155];intracellular [GO:0005622]	phosphorelay sensor kinase activity [GO:0000155];intracellular [GO:0005622]			Kinase;Reference proteome;Transferase;Complete proteome									DOMAIN 569 685 Response regulatory. {ECO:0000259|PROSITE:PS50110}.;DOMAIN 334 547 Histidine kinase. {ECO:0000259|PROSITE:PS50109}.						2.8825	1043300000	7	3	0	0	0	1	2
Q8A4I1;Q8ABU5	BT_0015;BT_2618	RteB, two-component system response regulator;Two-component system response regulator	Cytosol		-1.04664	-1.06338	0.132589	-0.930795	1.1792	7.54028	7.1853	6.9051	7.22521	0.75	0.25	0	0	+				ATP binding [GO:0005524];phosphorelay signal transduction system [GO:0000160];regulation of transcription, DNA-templated [GO:0006355];sequence-specific DNA binding [GO:0043565];transcription factor binding [GO:0008134];transcription, DNA-templated [GO:0006351];intracellular [GO:0005622]	ATP binding [GO:0005524];phosphorelay signal transduction system [GO:0000160];regulation of transcription, DNA-templated [GO:0006355];sequence-specific DNA binding [GO:0043565];transcription factor binding [GO:0008134];transcription, DNA-templated [GO:0006351];intracellular [GO:0005622]			Complete proteome;DNA-binding;Nucleotide-binding;Reference proteome;Transcription;Transcription regulation;ATP-binding									DOMAIN 127 356 Sigma-54 factor interaction. {ECO:0000259|PROSITE:PS50045}.;DOMAIN 128 357 Sigma-54 factor interaction. {ECO:0000259|PROSITE:PS50045}.;DOMAIN 3 117 Response regulatory. {ECO:0000259|PROSITE:PS50110}.						12.431	338080000	4	NaN	1	0	1	1	0
Q8ABT_1	BT_0029	SusC homolog	SPI		0.726472	3.32179	-3.64377	-0.321974	-4.37024	7.24519	8.56076	8.46384	7.46388	0	3.75	2.25	0	+		+	+	membrane [GO:0016020];metallocarboxypeptidase activity [GO:0004181];peptide metabolic process [GO:0006518];protein processing [GO:0016485];receptor activity [GO:0004872];transport [GO:0006810];extracellular space [GO:0005615]	membrane [GO:0016020];metallocarboxypeptidase activity [GO:0004181];peptide metabolic process [GO:0006518];protein processing [GO:0016485];receptor activity [GO:0004872];transport [GO:0006810];extracellular space [GO:0005615]	SUBCELLULAR LOCATION: Cell outer membrane {ECO:0000256|RuleBase:RU003357}.		Membrane;Reference proteome;Signal;TonB box;Complete proteome					SIGNAL 1 23 {ECO:0000256|SAM:SignalP}.				DOMAIN 480 1085 TonB_dep_Rec. {ECO:0000259|Pfam:PF00593}.;DOMAIN 118 222 Plug. {ECO:0000259|Pfam:PF07715}.				TonB-dependent receptor family	SIMILARITY: Belongs to the TonB-dependent receptor family. {ECO:0000256|RuleBase:RU003357}.	37.281	725610000	24	14	0	0	0	0	5
Q8ABT_0	BT_0030	SusD homolog	Lipoprotein		3.67834	-0.450055	1.02093	0.570874	-2.65741	7.36816	8.16812	8.33997	8.47545	0	2	1.75	5.75	+	+	+	+					Reference proteome;Complete proteome									DOMAIN 296 603 SusD_RagB. {ECO:0000259|Pfam:PF07980}.;DOMAIN 95 206 SusD-like_3. {ECO:0000259|Pfam:PF14322}.						50.127	311730000	38	15	0	0	0	0	2
Q8ABQ0	BT_0060	Putative polysaccharide export protein	Lipoprotein	0051-66	2.37023	0.071528	-1.15014	-1.07861	-3.5204	7.36647	8.42621	8.10152	8.07998	0	1.25	2.25	3	+	+	+		polysaccharide transmembrane transporter activity [GO:0015159];integral component of membrane [GO:0016021]	polysaccharide transmembrane transporter activity [GO:0015159];integral component of membrane [GO:0016021]			Membrane;Reference proteome;Signal;Transmembrane;Transmembrane helix;Complete proteome	TRANSMEM 239 260 Helical. {ECO:0000256|SAM:Phobius}.				SIGNAL 1 23 {ECO:0000256|SAM:SignalP}.				DOMAIN 148 201 SLBB. {ECO:0000259|Pfam:PF10531}.						18.357	356180000	26	6	0	0	0	0	1
Q8ABP6	BT_0064	Putative fimbrial/PLC-like phosphodiesterase	Lipoprotein	0051-66	4.46404	0.855988	5.41926	6.27525	0.955219	7.52546	7.23791	9.12695	8.86927	0	0	7.25	8		+	+	+	lipid metabolic process [GO:0006629];phosphoric diester hydrolase activity [GO:0008081]	lipid metabolic process [GO:0006629];phosphoric diester hydrolase activity [GO:0008081]			Reference proteome;Signal;Complete proteome					SIGNAL 1 22 {ECO:0000256|SAM:SignalP}.										100.79	662340000	61	14	0	0	0	0	0
Q8ABP5	BT_0065	Putative CHBP/alpha galactosidase	Lipoprotein	0051-66	3.02837	2.2634	3.28349	5.54689	0.255103	7.53353	7.45673	9.12651	8.44516	0.75	0	8.5	2		+	+	+	carbohydrate metabolic process [GO:0005975];raffinose alpha-galactosidase activity [GO:0052692]	carbohydrate metabolic process [GO:0005975];raffinose alpha-galactosidase activity [GO:0052692]			Disulfide bond;Glycosidase;Hydrolase;Reference proteome;Signal;Complete proteome					SIGNAL 1 26 {ECO:0000256|SAM:SignalP}.								Glycosyl hydrolase 27 family	SIMILARITY: Belongs to the glycosyl hydrolase 27 family. {ECO:0000256|RuleBase:RU361168}.	82.353	604970000	45	16	0	2	0	1	0
Q8ABP4	BT_0066	Major outer membrane protein OmpA	SPI	0051-66	7.05734	-4.53496	0.775241	-3.75972	-6.28211	7.85224	9.74334	8.61155	9.97671	0.5	21	3	26.75	+	+	+	+	integral component of membrane [GO:0016021]	integral component of membrane [GO:0016021]			Complete proteome;Membrane;Reference proteome;Signal;Coiled coil					SIGNAL 1 20 {ECO:0000256|SAM:SignalP}.				DOMAIN 287 400 OmpA-like. {ECO:0000259|PROSITE:PS51123}.						323.31	9893000000	205	30	0	1	0	1	19
Q8ABN8	BT_0072	Putative ABC transporter, ATP-binding protein	Cytosol		0.0596286	-1.44216	0.674287	-0.767877	0.614664	7.36083	7.1758	6.94465	7.37878	0.5	0	0	0				+	ATPase activity [GO:0016887];ATP binding [GO:0005524]	ATPase activity [GO:0016887];ATP binding [GO:0005524]			Complete proteome;Nucleotide-binding;Reference proteome;ATP-binding									DOMAIN 4 33 ABC transporter. {ECO:0000259|Pfam:PF00005}.						19.303	120270000	2	2	1	0	0	1	0
Q8ABM7	BT_0083	Uncharacterized protein	Cytosol		-3.18002	-2.92151	-1.3898	-4.31131	1.79019	8.8687	8.32979	7.03196	7.91142	7.75	1.25	0	0.25	+	+	+	+					Reference proteome;Complete proteome															143.31	3718200000	37	13	10	9	6	6	1
Q8ABK4	BT_0106	Riboflavin biosynthesis protein RibD-like protein	Cytosol		-2.52533	-2.83213	-0.0198921	-2.85203	2.50546	8.14381	7.38959	6.53105	7.38361	2.75	0	0	1.5	+	+		+	riboflavin biosynthetic process [GO:0009231];5-amino-6-(5-phosphoribosylamino)uracil reductase activity [GO:0008703]	riboflavin biosynthetic process [GO:0009231];5-amino-6-(5-phosphoribosylamino)uracil reductase activity [GO:0008703]			Reference proteome;Complete proteome									DOMAIN 41 140 RibD_C. {ECO:0000259|Pfam:PF01872}.						11.747	539610000	17	4	4	2	2	3	0
Q8A9L8;Q8ABI9	BT_0121;BT_0797	Transcriptional regulator, ArsR family	Cytosol		3.10683	-6.28901	4.7885	-1.50051	1.68168	7.72934	7.2231	6.7714	8.66459	0.25	0	0	3			+	+	regulation of transcription, DNA-templated [GO:0006355];transcription regulatory region DNA binding [GO:0044212];transcription factor activity, sequence-specific DNA binding [GO:0003700]	regulation of transcription, DNA-templated [GO:0006355];transcription regulatory region DNA binding [GO:0044212];transcription factor activity, sequence-specific DNA binding [GO:0003700]			Reference proteome;Complete proteome									DOMAIN 1 81 HTH arsR-type DNA-binding. {ECO:0000259|PROSITE:PS50987}.						16.912	362640000	13	NaN	1	0	0	0	0
Q8ABI8	BT_0122	3-oxoacyl-[acyl-carrier-protein] synthase 3 protein 1 (EC 2.3.1.180) (3-oxoacyl-[acyl-carrier-protein] synthase III protein 1) (Beta-ketoacyl-ACP synthase III 1) (KAS III 1)	Cytosol		-6.3493	0.0449275	-4.6713	-4.62637	1.67801	9.02451	8.51938	7.12671	7.11318	10.75	0.5	0	0	+	+	+		3-oxoacyl-[acyl-carrier-protein] synthase activity [GO:0004315];beta-ketoacyl-acyl-carrier-protein synthase III activity [GO:0033818];fatty acid biosynthetic process [GO:0006633];fatty acid metabolic process [GO:0006631];cytoplasm [GO:0005737]	3-oxoacyl-[acyl-carrier-protein] synthase activity [GO:0004315];beta-ketoacyl-acyl-carrier-protein synthase III activity [GO:0033818];fatty acid biosynthetic process [GO:0006633];fatty acid metabolic process [GO:0006631];cytoplasm [GO:0005737]	SUBCELLULAR LOCATION: Cytoplasm {ECO:0000255|HAMAP-Rule:MF_01815}.	fatty acid biosynthesis. {ECO:0000255|HAMAP-Rule:MF_01815}.;PATHWAY: Lipid metabolism	Complete proteome;Cytoplasm;Fatty acid biosynthesis;Fatty acid metabolism;Lipid biosynthesis;Lipid metabolism;Multifunctional enzyme;Reference proteome;Transferase;Acyltransferase							DOMAIN: The last Arg residue of the ACP-binding site is essential for the weak association between ACP/AcpP and FabH. {ECO:0000255|HAMAP-Rule:MF_01815}.				REGION 257 261 ACP-binding. {ECO:0000255|HAMAP-Rule:MF_01815}.		FabH family	SIMILARITY: Belongs to the FabH family. {ECO:0000255|HAMAP-Rule:MF_01815}.	206.68	4883700000	45	13	10	12	10	11	0
Q8ABI4	BT_0126	Six-hairpin glycosidase	SPI		-0.430987	0.240163	-0.513737	-0.273574	-0.0827444	7.22724	7.25215	7.16979	7.0975	0	0	0	0.25					lyase activity [GO:0016829];metabolic process [GO:0008152];hydrolase activity, acting on glycosyl bonds [GO:0016798]	lyase activity [GO:0016829];metabolic process [GO:0008152];hydrolase activity, acting on glycosyl bonds [GO:0016798]			Glycosidase;Hydrolase;Reference proteome;Signal;Complete proteome					SIGNAL 1 18 {ECO:0000256|SAM:SignalP}.										3.092	5426000	1	1	0	0	0	0	0
Q8ABI2	BT_0128	Uncharacterized protein	Lipoprotein		8.22891	-4.73564	2.1179	-2.61774	-6.11101	7.31136	9.15096	8.36294	9.78851	1	3.25	4.5	9.5	+	+	+	+					Reference proteome;Complete proteome															72.419	3796000000	73	8	1	1	1	1	3
Q8ABH7	BT_0133	N-acetylmuramic acid 6-phosphate etherase (MurNAc-6-P etherase) (EC 4.2.1.126) (N-acetylmuramic acid 6-phosphate hydrolase) (N-acetylmuramic acid 6-phosphate lyase)	Cytosol		-0.368103	-1.27491	0.201273	-1.07364	0.569366	7.40249	7.23109	6.90789	7.29168	0	0	0	0.75					carbohydrate metabolic process [GO:0005975];carbon-oxygen lyase activity [GO:0016835];N-acetylmuramic acid catabolic process [GO:0097173];carbohydrate derivative binding [GO:0097367]	carbohydrate metabolic process [GO:0005975];carbon-oxygen lyase activity [GO:0016835];N-acetylmuramic acid catabolic process [GO:0097173];carbohydrate derivative binding [GO:0097367]		N-acetylmuramate degradation. {ECO:0000255|HAMAP-Rule:MF_00068}.;PATHWAY: Amino-sugar metabolism	Complete proteome;Lyase;Reference proteome;Carbohydrate metabolism									DOMAIN 53 216 SIS. {ECO:0000255|HAMAP-Rule:MF_00068}.				GCKR-like family, MurNAc-6-P etherase subfamily	SIMILARITY: Belongs to the GCKR-like family. MurNAc-6-P etherase subfamily. {ECO:0000255|HAMAP-Rule:MF_00068}.	3.8664	133730000	3	2	0	0	0	0	0
Q8ABH6	BT_0134	Uncharacterized protein	Cytosol		-1.64077	-2.6708	-0.10404	-2.77484	1.53671	7.8527	7.3901	6.55479	7.35878	1.25	0	0	0	+	+		+					Reference proteome;Complete proteome															16.645	310660000	5	3	1	2	1	1	0
Q8ABH5	BT_0135	Uncharacterized protein	Cytosol		-3.67266	-0.443088	-1.81728	-2.26037	1.85538	8.21387	7.65535	6.97491	7.10829	3.75	0.25	0	0	+	+	+						Reference proteome;Complete proteome															23.834	850360000	16	4	4	4	4	3	0
Q8ABH0	BT_0140	SusC homolog	SPI	0139-143	-0.391821	5.32134	-3.88057	1.44077	-3.48874	7.23569	8.28591	8.71962	7.11774	0	1.75	5	1	+	+	+	+	membrane [GO:0016020];metallocarboxypeptidase activity [GO:0004181];peptide metabolic process [GO:0006518];protein processing [GO:0016485];receptor activity [GO:0004872];transport [GO:0006810];extracellular space [GO:0005615]	membrane [GO:0016020];metallocarboxypeptidase activity [GO:0004181];peptide metabolic process [GO:0006518];protein processing [GO:0016485];receptor activity [GO:0004872];transport [GO:0006810];extracellular space [GO:0005615]	SUBCELLULAR LOCATION: Cell outer membrane {ECO:0000256|RuleBase:RU003357}.		Membrane;Reference proteome;TonB box;Complete proteome									DOMAIN 510 1095 TonB_dep_Rec. {ECO:0000259|Pfam:PF00593}.;DOMAIN 161 271 Plug. {ECO:0000259|Pfam:PF07715}.				TonB-dependent receptor family	SIMILARITY: Belongs to the TonB-dependent receptor family. {ECO:0000256|RuleBase:RU003357}.	33.586	401260000	31	14	0	0	0	0	1
Q8ABG9	BT_0141	SusD homolog	Lipoprotein	0139-143	3.98249	0.851949	2.11393	2.96588	-1.86854	7.30397	7.86646	8.75928	8.50282	0	0	7	6.75	+	+	+	+					Reference proteome;Signal;Complete proteome					SIGNAL 1 22 {ECO:0000256|SAM:SignalP}.				DOMAIN 290 577 SusD_RagB. {ECO:0000259|Pfam:PF07980}.;DOMAIN 44 213 SusD-like_3. {ECO:0000259|Pfam:PF14322}.						57.569	331700000	55	13	0	0	0	0	0
Q8ABG8	BT_0142	Alpha-fucosidase-like protein	Lipoprotein	0139-143	-0.357439	3.05086	-0.262652	2.78821	0.0948004	7.40755	7.37901	8.21835	7.29995	0	0	2	0		+		+					Reference proteome;Signal;Complete proteome					SIGNAL 1 28 {ECO:0000256|SAM:SignalP}.				DOMAIN 210 287 BID_2. {ECO:0000259|SMART:SM00635}.;DOMAIN 127 201 BID_2. {ECO:0000259|SMART:SM00635}.						16.655	52199000	8	5	0	0	0	0	0
Q8ABG7	BT_0143	Putative Alginate lyase	Lipoprotein	0139-143	1.93668	4.08042	2.32182	6.40224	0.385153	7.16118	7.04524	8.97251	7.74418	0	0	4	0.75		+		+	lyase activity [GO:0016829];periplasmic space [GO:0042597];integral component of membrane [GO:0016021]	lyase activity [GO:0016829];periplasmic space [GO:0042597];integral component of membrane [GO:0016021]			Membrane;Reference proteome;Signal;Transmembrane;Complete proteome					SIGNAL 1 23 {ECO:0000256|SAM:SignalP}.				DOMAIN 74 336 Alginate_lyase. {ECO:0000259|Pfam:PF05426}.						28.279	345010000	19	7	0	0	0	0	0
Q8ABG3	BT_0147	Uncharacterized protein	Lipoprotein		-0.50872	-1.31594	0.502357	-0.813585	1.0111	7.56413	7.25976	7.01485	7.41099	1	0	0	0				+					Reference proteome;Complete proteome															24.108	187500000	4	2	1	0	1	2	0
Q8ABG2	BT_0148	Putative hemolysin	Cytosol		-4.68857	-1.43791	-2.16374	-3.60165	2.52482	8.72775	7.9677	6.8835	7.31635	5	2	0	0	+	+		+	flavin adenine dinucleotide binding [GO:0050660];oxidoreductase activity, acting on CH-OH group of donors [GO:0016614];plasma membrane [GO:0005886];integral component of membrane [GO:0016021]	flavin adenine dinucleotide binding [GO:0050660];oxidoreductase activity, acting on CH-OH group of donors [GO:0016614];plasma membrane [GO:0005886];integral component of membrane [GO:0016021]			Complete proteome;Membrane;Reference proteome;Transmembrane;Transmembrane helix;CBS domain	TRANSMEM 131 153 Helical. {ECO:0000256|SAM:Phobius}.;TRANSMEM 99 119 Helical. {ECO:0000256|SAM:Phobius}.;TRANSMEM 55 78 Helical. {ECO:0000256|SAM:Phobius}.								DOMAIN 278 338 CBS. {ECO:0000259|PROSITE:PS51371}.;DOMAIN 214 273 CBS. {ECO:0000259|PROSITE:PS51371}.						94.525	2528600000	28	7	4	6	4	6	2
Q8ABG1	BT_0149	Peptidase	SPI		6.03322	-7.65892	7.79268	0.133758	1.75952	8.53112	8.00145	8.04171	10.3473	2.5	1.25	2.25	37.5	+		+	+	metalloendopeptidase activity [GO:0004222]	metalloendopeptidase activity [GO:0004222]			Hydrolase;Metalloprotease;Protease;Reference proteome;Signal;Zinc;Complete proteome					SIGNAL 1 22 {ECO:0000256|SAM:SignalP}.				DOMAIN 86 254 Peptidase_M48. {ECO:0000259|Pfam:PF01435}.				Peptidase M48B family	SIMILARITY: Belongs to the peptidase M48B family. {ECO:0000256|RuleBase:RU003983}.	271.98	10092000000	174	12	3	2	3	2	1
Q8ABG0	BT_0150	Putative ferric aerobactin receptor	SPI		2.40262	3.56902	-4.96406	-1.39503	-7.36668	7.4105	9.62809	9.20815	8.13376	0	19.75	13.25	0	+	+	+	+	membrane [GO:0016020];metallocarboxypeptidase activity [GO:0004181];peptide metabolic process [GO:0006518];protein processing [GO:0016485];receptor activity [GO:0004872];transport [GO:0006810];extracellular space [GO:0005615]	membrane [GO:0016020];metallocarboxypeptidase activity [GO:0004181];peptide metabolic process [GO:0006518];protein processing [GO:0016485];receptor activity [GO:0004872];transport [GO:0006810];extracellular space [GO:0005615]	SUBCELLULAR LOCATION: Cell outer membrane {ECO:0000256|RuleBase:RU003357}.		Membrane;Receptor;Reference proteome;Signal;TonB box;Complete proteome					SIGNAL 1 20 {ECO:0000256|SAM:SignalP}.				DOMAIN 329 741 TonB_dep_Rec. {ECO:0000259|Pfam:PF00593}.;DOMAIN 123 225 Plug. {ECO:0000259|Pfam:PF07715}.				TonB-dependent receptor family	SIMILARITY: Belongs to the TonB-dependent receptor family. {ECO:0000256|RuleBase:RU003357}.	323.31	4634400000	132	37	0	0	0	0	19
Q8ABF9	BT_0151	Uncharacterized protein	Cytosol		-3.26144	-1.33657	0.122967	-1.2136	3.38442	8.41462	7.39581	7.03048	7.43283	2	0.25	0	0	+	+		+					Reference proteome;Complete proteome									DOMAIN 4 69 DUF2007. {ECO:0000259|Pfam:PF09413}.						97.926	1194000000	9	1	2	2	2	2	1
Q8ABF8	BT_0152	Acetyl esterase (Acetylxylosidase)	SPI		6.86227	-8.29867	7.18582	-1.11284	0.323541	7.63561	7.53821	7.20321	9.70136	0.25	0.5	0	19		+	+	+					Reference proteome;Signal;Complete proteome					SIGNAL 1 21 {ECO:0000256|SAM:SignalP}.										221.16	2801900000	79	15	1	0	0	0	1
Q8ABF7	BT_0153	Putative Intimin-like protein	Lipoprotein	0153-4	7.23748	-0.479752	7.07268	6.59293	-0.164804	7.18509	7.2347	9.21937	9.36379	0	0	8.25	11		+	+	+					Reference proteome;Complete proteome									DOMAIN 57 266 DUF4595. {ECO:0000259|Pfam:PF15283}.						208.67	1346400000	77	17	0	0	0	0	0
Q8ABF6	BT_0154	Putative periplasmic protease	SPI	0153-4	4.04132	-0.343377	3.14527	2.80189	-0.896051	8.66949	8.93923	9.78268	9.88605	6.25	5	15	22.25	+	+	+	+	endopeptidase activity [GO:0004175];serine-type peptidase activity [GO:0008236];signal transduction [GO:0007165];outer membrane-bounded periplasmic space [GO:0030288]	endopeptidase activity [GO:0004175];serine-type peptidase activity [GO:0008236];signal transduction [GO:0007165];outer membrane-bounded periplasmic space [GO:0030288]			Hydrolase;Protease;Reference proteome;Complete proteome									DOMAIN 96 140 PDZ (DHR). {ECO:0000259|PROSITE:PS50106}.						323.31	6719000000	194	19	7	5	5	8	6
Q8ABF4	BT_0156	Transcriptional regulator	Cytosol		-0.213799	-0.508907	-0.266483	-0.77539	-0.0526765	7.33876	7.35462	7.1212	7.2744	1	0.75	0	0					DNA binding [GO:0003677];phosphorelay signal transduction system [GO:0000160];regulation of transcription, DNA-templated [GO:0006355];transcription, DNA-templated [GO:0006351];intracellular [GO:0005622]	DNA binding [GO:0003677];phosphorelay signal transduction system [GO:0000160];regulation of transcription, DNA-templated [GO:0006355];transcription, DNA-templated [GO:0006351];intracellular [GO:0005622]			DNA-binding;Reference proteome;Transcription;Transcription regulation;Complete proteome									DOMAIN 146 211 HTH luxR-type DNA-binding. {ECO:0000259|PROSITE:PS50043}.						8.2482	132360000	7	2	1	1	1	1	0
Q8ABF3	BT_0157	Uncharacterized protein	SPI		3.75185	-5.56052	3.87525	-1.68526	0.123414	9.84578	9.80862	9.30131	10.9752	10.75	9	6.5	64.75		+	+	+					Complete proteome;Reference proteome;Signal;Coiled coil					SIGNAL 1 21 {ECO:0000256|SAM:SignalP}.										317.71	78064000000	364	9	10	11	10	12	10
Q8ABF1	BT_0159	Uncharacterized protein	Cytosol		-0.494801	-0.492296	-0.864397	-1.35669	-0.369609	7.33709	7.44835	7.03994	7.18814	0.75	0	0	0		+			cellular manganese ion homeostasis [GO:0030026];cellular response to iron ion [GO:0071281];integral component of membrane [GO:0016021];intracellular sequestering of iron ion [GO:0006880];iron ion transmembrane transporter activity [GO:0005381];manganese ion transmembrane transport [GO:0071421];manganese ion transmembrane transporter activity [GO:0005384];membrane [GO:0016020];cell [GO:0005623]	cellular manganese ion homeostasis [GO:0030026];cellular response to iron ion [GO:0071281];integral component of membrane [GO:0016021];intracellular sequestering of iron ion [GO:0006880];iron ion transmembrane transporter activity [GO:0005381];manganese ion transmembrane transport [GO:0071421];manganese ion transmembrane transporter activity [GO:0005384];membrane [GO:0016020];cell [GO:0005623]			Membrane;Reference proteome;Transmembrane;Transmembrane helix;Complete proteome	TRANSMEM 202 222 Helical. {ECO:0000256|SAM:Phobius}.;TRANSMEM 228 249 Helical. {ECO:0000256|SAM:Phobius}.;TRANSMEM 261 282 Helical. {ECO:0000256|SAM:Phobius}.;TRANSMEM 165 182 Helical. {ECO:0000256|SAM:Phobius}.														10.228	92215000	3	1	0	1	1	1	0
Q8ABE7	BT_0163	Putative outer membrane protein	Cytosol		-0.445138	-1.34272	-0.797506	-2.14023	-0.352368	7.41301	7.51909	6.87481	7.27901	0.5	0	0	0		+		+					Reference proteome;Complete proteome															11.254	148020000	2	2	0	0	1	1	0
Q8ABE6	BT_0164	Putative outer membrane protein, alpha-2-macroglobulin-like protein	SPI		-5.08099	-2.90761	-5.64382	-8.55144	-0.562849	9.35717	9.5266	6.95236	7.82764	28	29	0	0.25	+	+	+	+	endopeptidase inhibitor activity [GO:0004866]	endopeptidase inhibitor activity [GO:0004866]			Reference proteome;Signal;Complete proteome					SIGNAL 1 23 {ECO:0000256|SAM:SignalP}.				DOMAIN 1207 1296 A2M. {ECO:0000259|SMART:SM01360}.;DOMAIN 1002 1145 A2M_N_2. {ECO:0000259|SMART:SM01359}.						323.31	13099000000	229	53	25	30	29	28	27
Q8ABE5	BT_0165	Peptidyl-prolyl cis-trans isomerase (EC 5.2.1.8)	Cytosol	0165-6	-3.28226	-1.00593	-0.612992	-1.61892	2.66927	8.25385	7.45032	6.96297	7.26579	3.75	0	0	0	+	+			peptidyl-prolyl cis-trans isomerase activity [GO:0003755]	peptidyl-prolyl cis-trans isomerase activity [GO:0003755]			Isomerase;Reference proteome;Rotamase;Complete proteome									DOMAIN 48 133 PPIase FKBP-type. {ECO:0000259|PROSITE:PS50059}.				FKBP-type PPIase family	SIMILARITY: Belongs to the FKBP-type PPIase family. {ECO:0000256|RuleBase:RU003915}.	35.871	801050000	15	5	4	4	4	3	0
Q8ABE4	BT_0166	Putative thioredoxin	Lipoprotein	0165-6	7.01053	-1.17226	8.86362	7.69136	1.8531	7.7145	7.15666	9.47199	9.82488	0.25	0	6.75	11.5	+	+	+	+	antioxidant activity [GO:0016209];cell redox homeostasis [GO:0045454];isomerase activity [GO:0016853];oxidoreductase activity [GO:0016491];cell [GO:0005623]	antioxidant activity [GO:0016209];cell redox homeostasis [GO:0045454];isomerase activity [GO:0016853];oxidoreductase activity [GO:0016491];cell [GO:0005623]			Isomerase;Reference proteome;Signal;Complete proteome					SIGNAL 1 25 {ECO:0000256|SAM:SignalP}.				DOMAIN 36 177 Thioredoxin. {ECO:0000259|PROSITE:PS51352}.						159.78	3449900000	74	10	0	0	1	0	0
Q8ABE3	BT_0167	Uncharacterized protein	Cytosol		-1.74082	-1.64657	-0.982624	-2.62919	0.758194	8.07074	7.8425	7.05103	7.5467	2.75	0.5	0	0	+	+	+	+					Reference proteome;Complete proteome															50.325	678850000	13	5	3	2	4	2	0
Q8ABE1	BT_0169	Putative endonuclease/exonuclease/phosphatase	SPI		9.81411	-7.1858	8.48497	1.29916	-1.32914	6.9122	7.31231	7.7034	9.86654	0.25	0	2.25	25.5	+	+	+	+	exonuclease activity [GO:0004527];endonuclease activity [GO:0004519]	exonuclease activity [GO:0004527];endonuclease activity [GO:0004519]			Endonuclease;Exonuclease;Hydrolase;Nuclease;Reference proteome;Signal;Complete proteome					SIGNAL 1 22 {ECO:0000256|SAM:SignalP}.				DOMAIN 31 294 Endo/exonuclease/phosphatase. {ECO:0000259|Pfam:PF03372}.						217.52	2859000000	112	22	1	0	0	0	0
Q8ABD8	BT_0172	Putative CHBP	Lipoprotein	0171-2	5.8933	0.868049	4.74667	5.61472	-1.14663	7.19931	7.54448	9.23468	8.97337	0	0	2.5	4	+	+	+	+					Reference proteome;Signal;Complete proteome					SIGNAL 1 21 {ECO:0000256|SAM:SignalP}.										97.406	863900000	26	4	0	0	0	0	0
Q8ABD7	BT_0173	Uncharacterized protein	Cytosol		-0.490981	-2.20263	-0.0657209	-2.26835	0.425176	10.4343	10.3063	9.62349	10.2865	53.5	39.75	14	43.25	+	+		+					Reference proteome;Complete proteome															323.31	141120000000	602	30	57	54	48	55	38
Q8ABD6	BT_0174	Uncharacterized protein	Cytosol		-0.573033	-2.49765	0.0956462	-2.402	0.668462	10.2662	10.0649	9.34185	10.0937	49.25	27	10	30.25	+	+		+	2 iron, 2 sulfur cluster binding [GO:0051537];4 iron, 4 sulfur cluster binding [GO:0051539];cellular iron ion homeostasis [GO:0006879];ferrous iron binding [GO:0008198];iron-sulfur cluster assembly [GO:0016226];iron-sulfur transferase activity [GO:0036455];protein maturation by iron-sulfur cluster transfer [GO:0097428];cytoplasm [GO:0005737]	2 iron, 2 sulfur cluster binding [GO:0051537];4 iron, 4 sulfur cluster binding [GO:0051539];cellular iron ion homeostasis [GO:0006879];ferrous iron binding [GO:0008198];iron-sulfur cluster assembly [GO:0016226];iron-sulfur transferase activity [GO:0036455];protein maturation by iron-sulfur cluster transfer [GO:0097428];cytoplasm [GO:0005737]			Reference proteome;Complete proteome															323.31	93703000000	466	21	43	53	54	47	24
Q8ABD4	BT_0176	Uncharacterized protein	Cytosol	0175-82	-1.28894	-3.41538	1.21532	-2.20006	2.50426	8.41527	7.66141	6.99913	8.02726	2	1.25	0	0.5	+	+		+					Reference proteome;Complete proteome									DOMAIN 37 157 DUF4375. {ECO:0000259|Pfam:PF14300}.						14.788	1146100000	15	2	2	2	2	2	1
Q8ABD3	BT_0177	Putative NigD-like immunity protein	Lipoprotein	0175-82	5.89473	-0.331063	5.31934	4.98828	-0.575233	8.97571	9.14888	10.6505	10.7502	4	4.5	14.5	23.25		+	+	+					Reference proteome;Signal;Complete proteome					SIGNAL 1 28 {ECO:0000256|SAM:SignalP}.										261.04	40023000000	185	11	4	4	5	3	5
Q8ABD1	BT_0179	SsrA-binding protein (Small protein B)	Cytosol	0175-82	-4.17942	-0.43418	-2.95414	-3.38832	1.22527	8.3702	8.00136	6.98137	7.11207	1.75	0.5	0	0	+	+	+		RNA binding [GO:0003723];cytoplasm [GO:0005737]	RNA binding [GO:0003723];cytoplasm [GO:0005737]	SUBCELLULAR LOCATION: Cytoplasm {ECO:0000255|HAMAP-Rule:MF_00023}. Note=The tmRNA-SmpB complex associates with stalled 70S ribosomes. {ECO:0000255|HAMAP-Rule:MF_00023}.		Cytoplasm;Reference proteome;RNA-binding;Complete proteome													SmpB family	SIMILARITY: Belongs to the SmpB family. {ECO:0000255|HAMAP-Rule:MF_00023}.	11.153	1231100000	9	3	2	2	1	2	0
Q8ABD0	BT_0180	5-methyltetrahydrofolate-homocysteine methyltransferase	Cytosol	0175-82	-5.29565	-1.34412	-3.09445	-4.43857	2.2012	8.80927	8.14665	6.8105	7.21512	12.75	0.75	0	0	+	+	+		cobalamin binding [GO:0031419];methionine synthase activity [GO:0008705];pteridine-containing compound metabolic process [GO:0042558];S-adenosylmethionine-homocysteine S-methyltransferase activity [GO:0008898];zinc ion binding [GO:0008270];Cytosol[GO:0005829]	cobalamin binding [GO:0031419];methionine synthase activity [GO:0008705];pteridine-containing compound metabolic process [GO:0042558];S-adenosylmethionine-homocysteine S-methyltransferase activity [GO:0008898];zinc ion binding [GO:0008270];Cytosol[GO:0005829]			Cobalamin;Cobalt;Complete proteome;Metal-binding;Methyltransferase;Reference proteome;Transferase;Zinc;3D-structure									DOMAIN 353 614 Pterin-binding. {ECO:0000259|PROSITE:PS50972}.;DOMAIN 649 743 B12-binding N-terminal. {ECO:0000259|PROSITE:PS51337}.;DOMAIN 746 881 B12-binding. {ECO:0000259|PROSITE:PS51332}.;DOMAIN 2 322 Hcy-binding. {ECO:0000259|PROSITE:PS50970}.		REGION 834 835 Cobalamin-binding. {ECO:0000256|PIRSR:PIRSR000381-2}.				109.33	3186700000	54	19	13	12	11	15	1
Q8ABC9	BT_0181	Putative NADH dehydrogenase/NAD(P)H nitroreductase	Lipoprotein	0175-82	-1.50922	-0.685787	-3.01529	-3.70108	-1.50608	7.75227	8.20564	7.0915	7.29795	0.75	1.25	0	0	+	+	+		oxidoreductase activity [GO:0016491];nucleotide binding [GO:0000166]	oxidoreductase activity [GO:0016491];nucleotide binding [GO:0000166]			Complete proteome;Flavoprotein;FMN;Nucleotide-binding;Reference proteome;Signal;3D-structure					SIGNAL 1 18 {ECO:0000256|SAM:SignalP}.				DOMAIN 113 178 Nitroreductase. {ECO:0000259|Pfam:PF00881}.;DOMAIN 40 100 Nitroreductase. {ECO:0000259|Pfam:PF00881}.						14.186	366450000	8	4	1	1	1	0	1
Q8ABC6	BT_0184	Uridine kinase (EC 2.7.1.48) (Cytidine monophosphokinase) (Uridine monophosphokinase)	Cytosol		-5.16317	-0.935556	-3.60964	-4.5452	1.55355	8.95193	8.48427	7.11603	7.39766	6.5	1.75	0	0	+	+	+	+	ATP binding [GO:0005524];CTP salvage [GO:0044211];cytidine kinase activity [GO:0043771];pyrimidine nucleobase metabolic process [GO:0006206];pyrimidine nucleoside salvage [GO:0043097];UMP salvage [GO:0044206];uridine kinase activity [GO:0004849];Cytosol[GO:0005829]	ATP binding [GO:0005524];CTP salvage [GO:0044211];cytidine kinase activity [GO:0043771];pyrimidine nucleobase metabolic process [GO:0006206];pyrimidine nucleoside salvage [GO:0043097];UMP salvage [GO:0044206];uridine kinase activity [GO:0004849];Cytosol[GO:0005829]	SUBCELLULAR LOCATION: Cytoplasm {ECO:0000256|HAMAP-Rule:MF_00551, ECO:0000256|RuleBase:RU003825, ECO:0000256|SAAS:SAAS00631426}.	CTP biosynthesis via salvage pathway;CTP from cytidine: step 1/3. {ECO:0000256|HAMAP-Rule:MF_00551, ECO:0000256|RuleBase:RU003825, ECO:0000256|SAAS:SAAS00631421}.;PATHWAY: Pyrimidine metabolism;UMP biosynthesis via salvage pathway;UMP from uridine: step 1/1. {ECO:0000256|HAMAP-Rule:MF_00551, ECO:0000256|RuleBase:RU003825, ECO:0000256|SAAS:SAAS00631428}.;PATHWAY: Pyrimidine metabolism	Complete proteome;Cytoplasm;Kinase;Nucleotide-binding;Reference proteome;Transferase;ATP-binding									DOMAIN 3 188 PRK. {ECO:0000259|Pfam:PF00485}.				Uridine kinase family	SIMILARITY: Belongs to the uridine kinase family. {ECO:0000256|HAMAP-Rule:MF_00551, ECO:0000256|RuleBase:RU003825, ECO:0000256|SAAS:SAAS00631422}.	107.04	4221600000	33	10	7	7	7	5	1
Q8ABC5	BT_0185	Stress responsive A/B barrel domain-like protein	Cytosol		3.86739	-5.20036	4.12886	-1.07151	0.261461	7.4505	7.37179	7.04924	8.6147	0.25	0	0	2.5			+	+					Reference proteome;Complete proteome									DOMAIN 2 97 Stress-response A/B barrel. {ECO:0000259|PROSITE:PS51502}.						18.719	222040000	11	3	0	0	0	1	0
Q8ABC4	BT_0186	Thiol:disulfide interchange protein dsbD	SPI		-0.409727	-6.2825	0.621952	-5.66054	1.03168	9.02477	8.7142	7.01021	8.90143	6.5	4.75	0	3	+	+	+	+	cell redox homeostasis [GO:0045454];cytochrome complex assembly [GO:0017004];protein disulfide oxidoreductase activity [GO:0015035];protein-disulfide reductase activity [GO:0047134];transmembrane electron transfer carrier [GO:0022865];integral component of plasma membrane [GO:0005887]	cell redox homeostasis [GO:0045454];cytochrome complex assembly [GO:0017004];protein disulfide oxidoreductase activity [GO:0015035];protein-disulfide reductase activity [GO:0047134];transmembrane electron transfer carrier [GO:0022865];integral component of plasma membrane [GO:0005887]			Membrane;Reference proteome;Signal;Transmembrane;Transmembrane helix;Complete proteome	TRANSMEM 278 300 Helical. {ECO:0000256|SAM:Phobius}.;TRANSMEM 312 333 Helical. {ECO:0000256|SAM:Phobius}.;TRANSMEM 354 382 Helical. {ECO:0000256|SAM:Phobius}.;TRANSMEM 394 414 Helical. {ECO:0000256|SAM:Phobius}.;TRANSMEM 426 444 Helical. {ECO:0000256|SAM:Phobius}.;TRANSMEM 464 483 Helical. {ECO:0000256|SAM:Phobius}.;TRANSMEM 495 517 Helical. {ECO:0000256|SAM:Phobius}.;TRANSMEM 233 257 Helical. {E…				SIGNAL 1 21 {ECO:0000256|SAM:SignalP}.				DOMAIN 515 684 Thioredoxin. {ECO:0000259|PROSITE:PS51352}.						171.98	6850600000	57	12	5	8	7	6	6
Q8ABC3	BT_0187	Putative Pirin family protein	Cytosol		-8.0887	-1.07223	-6.81213	-7.88437	1.27658	9.52694	9.14266	6.76922	7.092	14.75	7.5	0	0	+	+	+						Reference proteome;Complete proteome									DOMAIN 13 120 Pirin. {ECO:0000259|Pfam:PF02678}.				Pirin family	SIMILARITY: Belongs to the pirin family. {ECO:0000256|RuleBase:RU003457}.	160.86	15769000000	89	12	15	15	13	16	7
Q8ABC0	BT_0190	SusC homolog	SPI		-0.605886	-0.778095	-0.122045	-0.900141	0.483832	7.32928	7.18363	6.91266	7.14689	0	0.25	0.75	0					extracellular space [GO:0005615];metallocarboxypeptidase activity [GO:0004181];peptide metabolic process [GO:0006518];protein processing [GO:0016485];receptor activity [GO:0004872];transport [GO:0006810];cell outer membrane [GO:0009279]	extracellular space [GO:0005615];metallocarboxypeptidase activity [GO:0004181];peptide metabolic process [GO:0006518];protein processing [GO:0016485];receptor activity [GO:0004872];transport [GO:0006810];cell outer membrane [GO:0009279]	SUBCELLULAR LOCATION: Cell outer membrane {ECO:0000256|RuleBase:RU003357}.		Membrane;Reference proteome;Signal;TonB box;Complete proteome					SIGNAL 1 33 {ECO:0000256|SAM:SignalP}.				DOMAIN 63 114 STN. {ECO:0000259|SMART:SM00965}.				TonB-dependent receptor family	SIMILARITY: Belongs to the TonB-dependent receptor family. {ECO:0000256|RuleBase:RU003357}.	2.8965	45135000	4	2	0	0	0	0	0
Q8ABB3	BT_0197	Uncharacterized protein	Cytosol		4.85882	1.07369	1.35768	2.43137	-3.50114	7.28442	8.33836	9.07028	8.74707	0	0.5	5.5	4.5	+	+	+	+					Reference proteome;Complete proteome															36.813	692240000	42	9	0	0	0	0	1
Q8ABB1	BT_0199	Thioesterase superfamily like protein	Cytosol		-3.68322	-0.707028	-0.443912	-1.15094	3.2393	8.22651	7.25138	6.90491	7.11775	3	0	0	0	+								Reference proteome;Complete proteome									DOMAIN 53 128 4HBT_. {ECO:0000259|Pfam:PF03061}.						31.52	720470000	12	1	3	3	3	3	0
Q8ABB0	BT_0200	ATP phosphoribosyltransferase (ATP-PRT) (ATP-PRTase) (EC 2.4.2.17)	Cytosol		-3.16234	-1.60942	-0.306124	-1.91555	2.85621	8.3796	7.51979	6.94315	7.42764	4	0.25	0	0	+	+		+	ATP binding [GO:0005524];ATP phosphoribosyltransferase activity [GO:0003879];histidine biosynthetic process [GO:0000105];magnesium ion binding [GO:0000287];cytoplasm [GO:0005737]	ATP binding [GO:0005524];ATP phosphoribosyltransferase activity [GO:0003879];histidine biosynthetic process [GO:0000105];magnesium ion binding [GO:0000287];cytoplasm [GO:0005737]	SUBCELLULAR LOCATION: Cytoplasm {ECO:0000255|HAMAP-Rule:MF_00079}.	L-histidine biosynthesis;L-histidine from 5-phospho-alpha-D-ribose 1-diphosphate: step 1/9. {ECO:0000255|HAMAP-Rule:MF_00079}.;PATHWAY: Amino-acid biosynthesis	Amino-acid biosynthesis;Complete proteome;Cytoplasm;Glycosyltransferase;Histidine biosynthesis;Magnesium;Metal-binding;Nucleotide-binding;Reference proteome;Transferase;ATP-binding													ATP phosphoribosyltransferase family, Long subfamily	SIMILARITY: Belongs to the ATP phosphoribosyltransferase family. Long subfamily. {ECO:0000255|HAMAP-Rule:MF_00079}.	51.774	1101500000	17	6	6	4	2	4	0
Q8ABA9	BT_0201	Histidinol dehydrogenase (HDH) (EC 1.1.1.23)	Cytosol		-2.45175	0.0524279	-0.983758	-0.93133	1.46798	7.95479	7.51288	7.23253	7.21674	1.75	0	0	0	+				histidine biosynthetic process [GO:0000105];histidinol dehydrogenase activity [GO:0004399];NAD binding [GO:0051287];zinc ion binding [GO:0008270];Cytosol[GO:0005829]	histidine biosynthetic process [GO:0000105];histidinol dehydrogenase activity [GO:0004399];NAD binding [GO:0051287];zinc ion binding [GO:0008270];Cytosol[GO:0005829]		L-histidine biosynthesis;L-histidine from 5-phospho-alpha-D-ribose 1-diphosphate: step 9/9. {ECO:0000255|HAMAP-Rule:MF_01024}.;PATHWAY: Amino-acid biosynthesis	Complete proteome;Histidine biosynthesis;Metal-binding;NAD;Oxidoreductase;Reference proteome;Zinc;Amino-acid biosynthesis													Histidinol dehydrogenase family	SIMILARITY: Belongs to the histidinol dehydrogenase family. {ECO:0000255|HAMAP-Rule:MF_01024}.	35.868	557350000	7	5	0	3	0	4	0
Q8ABA8	BT_0202	Histidinol-phosphate aminotransferase (EC 2.6.1.9) (Imidazole acetol-phosphate transaminase)	Cytosol		-2.76285	0.727587	-1.18102	-0.453433	1.58184	8.01329	7.53711	7.40062	7.18159	3.25	1.5	0	0	+		+		histidine biosynthetic process [GO:0000105];L-phenylalanine:2-oxoglutarate aminotransferase activity [GO:0080130];pyridoxal phosphate binding [GO:0030170];histidinol-phosphate transaminase activity [GO:0004400]	histidine biosynthetic process [GO:0000105];L-phenylalanine:2-oxoglutarate aminotransferase activity [GO:0080130];pyridoxal phosphate binding [GO:0030170];histidinol-phosphate transaminase activity [GO:0004400]		L-histidine biosynthesis;L-histidine from 5-phospho-alpha-D-ribose 1-diphosphate: step 7/9. {ECO:0000255|HAMAP-Rule:MF_01023}.;PATHWAY: Amino-acid biosynthesis	Aminotransferase;Complete proteome;Histidine biosynthesis;Pyridoxal phosphate;Reference proteome;Transferase;Amino-acid biosynthesis													Class-II pyridoxal-phosphate-dependent aminotransferase family, Histidinol-phosphate aminotransferase subfamily	SIMILARITY: Belongs to the class-II pyridoxal-phosphate-dependent aminotransferase family. Histidinol-phosphate aminotransferase subfamily. {ECO:0000255|HAMAP-Rule:MF_01023}.	48.544	464380000	19	5	4	3	3	3	2
Q8ABA7	BT_0203	Imidazoleglycerol-phosphate dehydratase (IGPD) (EC 4.2.1.19)];Histidine biosynthesis bifunctional protein HisB [Includes: Histidinol-phosphatase (EC 3.1.3.15)	Cytosol		-2.33684	-1.31532	-1.10194	-2.41726	1.23491	8.25492	7.88318	7.15551	7.55146	3.5	1	0	0	+	+			histidine biosynthetic process [GO:0000105];histidinol-phosphatase activity [GO:0004401];imidazoleglycerol-phosphate dehydratase activity [GO:0004424];metal ion binding [GO:0046872];cytoplasm [GO:0005737]	histidine biosynthetic process [GO:0000105];histidinol-phosphatase activity [GO:0004401];imidazoleglycerol-phosphate dehydratase activity [GO:0004424];metal ion binding [GO:0046872];cytoplasm [GO:0005737]	SUBCELLULAR LOCATION: Cytoplasm {ECO:0000255|HAMAP-Rule:MF_01022}.	L-histidine biosynthesis;L-histidine from 5-phospho-alpha-D-ribose 1-diphosphate: step 6/9. {ECO:0000255|HAMAP-Rule:MF_01022}.;L-histidine from 5-phospho-alpha-D-ribose 1-diphosphate: step 8/9. {ECO:0000255|HAMAP-Rule:MF_01022}.;PATHWAY: Amino-acid biosynthesis;PATHWAY: Amino-acid biosynthesis	Complete proteome;Cytoplasm;Histidine biosynthesis;Hydrolase;Lyase;Magnesium;Metal-binding;Multifunctional enzyme;Reference proteome;Amino-acid biosynthesis											REGION 184 374 Imidazoleglycerol-phosphate dehydratase. {ECO:0000255|HAMAP-Rule:MF_01022}.;REGION 1 183 Histidinol-phosphatase. {ECO:0000255|HAMAP-Rule:MF_01022}.		Imidazoleglycerol-phosphate dehydratase family;Histidinol-phosphatase family	belongs to the histidinol-phosphatase family. {ECO:0000255|HAMAP-Rule:MF_01022}.;belongs to the imidazoleglycerol-phosphate dehydratase family. {ECO:0000255|HAMAP-Rule:MF_01022}.;SIMILARITY: In the C-terminal section;SIMILARITY: In the N-terminal section	33.689	989490000	18	6	2	4	3	5	0
Q8ABA6	BT_0204	Protein tyrosine/serine phosphatase	Cytosol		1.35276	-2.69258	2.29517	-0.397403	0.942414	7.43132	7.14762	7.02799	7.83854	0	0	0	0.75			+	+	protein tyrosine phosphatase activity [GO:0004725];cytoplasm [GO:0005737]	protein tyrosine phosphatase activity [GO:0004725];cytoplasm [GO:0005737]			Reference proteome;Complete proteome									DOMAIN 87 137 TYR_PHOSPHATASE_2. {ECO:0000259|PROSITE:PS50056}.						5.9971	23971000	3	4	0	0	0	0	0
Q8ABA5	BT_0205	Glutamine-dependent NAD(+) synthetase (EC 6.3.5.1) (NAD(+) synthase [glutamine-hydrolyzing])	Cytosol		-1.18676	-4.00743	0.0572433	-3.95018	1.24398	8.72323	8.34875	7.15963	8.36598	4.75	1.25	0	3.25	+	+		+	ATP binding [GO:0005524];hydrolase activity, acting on carbon-nitrogen (but not peptide) bonds [GO:0016810];NAD biosynthetic process [GO:0009435];NAD+ synthase (glutamine-hydrolyzing) activity [GO:0003952];NAD+ synthase activity [GO:0008795];cytoplasm [GO:0005737]	ATP binding [GO:0005524];hydrolase activity, acting on carbon-nitrogen (but not peptide) bonds [GO:0016810];NAD biosynthetic process [GO:0009435];NAD+ synthase (glutamine-hydrolyzing) activity [GO:0003952];NAD+ synthase activity [GO:0008795];cytoplasm [GO:0005737]		NAD(+) biosynthesis;NAD(+) from deamido-NAD(+) (L-Gln route): step 1/1. {ECO:0000256|PIRNR:PIRNR006630}.;PATHWAY: Cofactor biosynthesis	Complete proteome;Ligase;NAD;Nucleotide-binding;Reference proteome;ATP-binding									DOMAIN 6 310 CN hydrolase. {ECO:0000259|PROSITE:PS50263}.				NAD synthetase family;NAD synthetase family	belongs to the NAD synthetase family. {ECO:0000256|PIRNR:PIRNR006630}.;SIMILARITY: In the C-terminal section;SIMILARITY: Belongs to the NAD synthetase family. {ECO:0000256|RuleBase:RU003811}.	125.78	2779300000	37	12	5	5	5	4	1
Q8ABA3	BT_0207	SusD homolog	Lipoprotein		1.89964	-2.39577	2.11204	-0.283725	0.212396	7.27203	7.20809	7.12268	7.84388	0	0	0	1			+	+					Reference proteome;Signal;Complete proteome					SIGNAL 1 21 {ECO:0000256|SAM:SignalP}.				DOMAIN 384 500 SusD_RagB. {ECO:0000259|Pfam:PF07980}.;DOMAIN 80 245 SusD-like_3. {ECO:0000259|Pfam:PF14322}.						5.1081	24690000	4	3	0	0	0	0	0
Q8ABA1	BT_0209	Uncharacterized protein	Lipoprotein		3.69378	-5.45275	4.0764	-1.37635	0.382628	7.34352	7.22834	6.81402	8.45546	0	0	0.25	7.25		+	+	+					Reference proteome;Complete proteome															42.325	102700000	30	9	0	0	0	0	0
Q8AB99	BT_0211	Leucine-rich repeat protein	Lipoprotein		0.691858	-1.80949	0.292651	-1.51684	-0.399182	7.28229	7.40246	6.94584	7.49056	0	0	0	0.5									Reference proteome;Complete proteome									DOMAIN 63 113 BACON. {ECO:0000259|Pfam:PF13004}.						14.071	38647000	2	2	0	0	0	0	0
Q8AB95	BT_0215	Iron uptake regulatory protein	Cytosol	0215-7	-3.84849	-0.306359	-3.10082	-3.40718	0.747673	8.41675	8.19168	7.16602	7.25824	6.75	0.75	0	0	+	+	+		transcription factor activity, sequence-specific DNA binding [GO:0003700];DNA binding [GO:0003677]	transcription factor activity, sequence-specific DNA binding [GO:0003700];DNA binding [GO:0003677]			DNA-binding;Reference proteome;Complete proteome													Fur family	SIMILARITY: Belongs to the Fur family. {ECO:0000256|SAAS:SAAS00578401}.	72.963	1501300000	30	5	8	5	6	8	1
Q8AB94	BT_0216	Putative rubrerythrin	Cytosol	0215-7	-0.85244	-0.184269	-0.637903	-0.822172	0.214508	9.59697	9.53239	9.28489	9.34036	12	10.25	4	12		+	+		oxidoreductase activity [GO:0016491];iron ion binding [GO:0005506]	oxidoreductase activity [GO:0016491];iron ion binding [GO:0005506]			Reference proteome;Complete proteome									DOMAIN 55 186 Ferritin-like diiron. {ECO:0000259|PROSITE:PS50905}.;DOMAIN 1 35 Rubredoxin-like. {ECO:0000259|PROSITE:PS50903}.						180.01	17207000000	153	12	13	13	10	12	10
Q8AB93	BT_0217	Putative FMN-dependent nitroreductase (reannotated)	SPI	0215-7	8.17198	-0.638236	6.63196	5.99372	-1.54002	7.01467	7.47826	9.28255	9.47468	0	0.25	6.25	14.75	+	+	+	+	oxidoreductase activity [GO:0016491]	oxidoreductase activity [GO:0016491]			Reference proteome;Complete proteome									DOMAIN 31 198 Nitroreductase. {ECO:0000259|Pfam:PF00881}.						201.19	1799900000	85	12	0	0	0	0	0
Q8AB92	BT_0218	Thioredoxin (TRX)	SPI		0.615819	-0.518727	0.453343	-0.0653835	-0.162468	7.30877	7.35768	7.33799	7.49415	0	0	0	1.25					cell redox homeostasis [GO:0045454];cellular response to oxidative stress [GO:0034599];oxidoreductase activity, acting on a sulfur group of donors, disulfide as acceptor [GO:0016671];protein disulfide oxidoreductase activity [GO:0015035];protein-disulfide reductase activity [GO:0047134];thioredoxin-disulfide reductase activity [GO:0004791];Cytosol[GO:0005829]	cell redox homeostasis [GO:0045454];cellular response to oxidative stress [GO:0034599];oxidoreductase activity, acting on a sulfur group of donors, disulfide as acceptor [GO:0016671];protein disulfide oxidoreductase activity [GO:0015035];protein-disulfide reductase activity [GO:0047134];thioredoxin-disulfide reductase activity [GO:0004791];Cytosol[GO:0005829]			Reference proteome;Signal;Complete proteome					SIGNAL 1 19 {ECO:0000256|SAM:SignalP}.				DOMAIN 11 153 Thioredoxin. {ECO:0000259|PROSITE:PS51352}.						6.3031	21143000	5	3	0	0	0	0	0
Q8AB91	BT_0219	Thioredoxin C-2	Cytosol		0.811281	-1.26449	1.84146	0.576974	1.0302	7.44481	7.13469	7.30838	7.68903	0	0	0	2.25	+		+	+	cell redox homeostasis [GO:0045454];cellular response to oxidative stress [GO:0034599];glycerol ether metabolic process [GO:0006662];oxidoreductase activity, acting on a sulfur group of donors, disulfide as acceptor [GO:0016671];protein disulfide oxidoreductase activity [GO:0015035];protein-disulfide reductase activity [GO:0047134];thioredoxin-disulfide reductase activity [GO:0004791];Cytosol[GO:…	cell redox homeostasis [GO:0045454];cellular response to oxidative stress [GO:0034599];glycerol ether metabolic process [GO:0006662];oxidoreductase activity, acting on a sulfur group of donors, disulfide as acceptor [GO:0016671];protein disulfide oxidoreductase activity [GO:0015035];protein-disulfide reductase activity [GO:0047134];thioredoxin-disulfide reductase activity [GO:0004791];Cytosol[GO:…			Reference proteome;Complete proteome									DOMAIN 1 99 Thioredoxin. {ECO:0000259|PROSITE:PS51352}.						6.2075	127880000	9	3	0	0	0	0	0
Q8AB89	BT_0221	Putative ATPase	Cytosol		-5.49148	-1.02999	-2.30554	-3.33553	3.18594	8.86619	7.90713	6.90303	7.21309	5.75	0.25	0	0	+	+	+						Reference proteome;Complete proteome									DOMAIN 198 351 DUF4143. {ECO:0000259|Pfam:PF13635}.						99.28	3393500000	24	11	5	8	5	5	0
Q8AB88	BT_0222	Putative two-component system sensor kinase	TM		-2.06295	-0.26127	-0.482345	-0.743614	1.5806	7.87086	7.39505	7.1712	7.24985	1.25	0	0	0	+				intracellular [GO:0005622];phosphorelay sensor kinase activity [GO:0000155];integral component of membrane [GO:0016021]	intracellular [GO:0005622];phosphorelay sensor kinase activity [GO:0000155];integral component of membrane [GO:0016021]			Kinase;Membrane;Reference proteome;Transferase;Transmembrane;Transmembrane helix;Complete proteome	TRANSMEM 116 136 Helical. {ECO:0000256|SAM:Phobius}.;TRANSMEM 41 62 Helical. {ECO:0000256|SAM:Phobius}.;TRANSMEM 82 104 Helical. {ECO:0000256|SAM:Phobius}.;TRANSMEM 12 29 Helical. {ECO:0000256|SAM:Phobius}.								DOMAIN 156 231 His_kinase. {ECO:0000259|Pfam:PF06580}.						5.9523	316400000	5	2	1	1	0	3	0
Q8AB87	BT_0223	Two-component system response regulator	Cytosol		-1.22805	-1.21192	0.578021	-0.633894	1.80607	7.8778	7.33412	7.14329	7.50812	1.75	0.25	0	0	+				DNA binding [GO:0003677];phosphorelay signal transduction system [GO:0000160];regulation of transcription, DNA-templated [GO:0006355];transcription, DNA-templated [GO:0006351];intracellular [GO:0005622]	DNA binding [GO:0003677];phosphorelay signal transduction system [GO:0000160];regulation of transcription, DNA-templated [GO:0006355];transcription, DNA-templated [GO:0006351];intracellular [GO:0005622]			DNA-binding;Reference proteome;Transcription;Transcription regulation;Complete proteome									DOMAIN 123 230 HTH LytTR-type DNA-binding. {ECO:0000259|PROSITE:PS50930}.;DOMAIN 1 95 Response regulatory. {ECO:0000259|PROSITE:PS50110}.						8.2516	344330000	8	2	1	2	2	2	0
Q8AB86	BT_0224	Lipocalin-like protein	Lipoprotein	0224-7	8.23051	-6.04273	8.49292	2.45019	0.262402	7.34707	7.26808	8.00566	9.8247	0	0	1	10.75		+	+	+					Complete proteome;Reference proteome;3D-structure															86.927	2432300000	47	12	0	0	0	0	0
Q8AB85	BT_0225	Putative OmpW-like protein	SPI	0224-7	2.52197	7.02113	-2.2382	4.78294	-4.76019	8.43543	9.86839	11.3082	9.19462	2	12.25	48.75	6.75	+	+	+	+	integral component of membrane [GO:0016021]	integral component of membrane [GO:0016021]			Reference proteome;Signal;Complete proteome					SIGNAL 1 24 {ECO:0000256|SAM:SignalP}.										232.21	69047000000	279	17	2	1	1	4	12
Q8AB83	BT_0227	Putative OmpW-like protein	SPI	0224-7	1.86619	4.96642	-2.79543	2.17099	-4.66163	9.72842	11.1317	11.7852	10.2902	14.5	52.25	113.5	24	+	+	+	+	integral component of membrane [GO:0016021]	integral component of membrane [GO:0016021]			Reference proteome;Signal;Complete proteome					SIGNAL 1 19 {ECO:0000256|SAM:SignalP}.				DOMAIN 7 209 OMP_b-brl. {ECO:0000259|Pfam:PF13505}.						323.31	329910000000	817	24	12	20	12	14	59
Q8AB74	BT_0236	Uncharacterized protein	Cytosol		3.56825	-4.68112	6.34483	1.66371	2.77655	8.98495	8.14912	8.64995	10.0591	7.25	1.25	2	39.25	+	+	+	+	serine-type aminopeptidase activity [GO:0070009];dipeptidyl-peptidase activity [GO:0008239]	serine-type aminopeptidase activity [GO:0070009];dipeptidyl-peptidase activity [GO:0008239]			Reference proteome;Complete proteome															323.31	7384800000	199	43	7	6	7	9	1
Q8AB73	BT_0237	Peptidase, trypsin-like serine and cysteine	Cytosol		4.39584	-4.91782	6.60003	1.6822	2.20409	9.36532	8.70182	9.20821	10.6886	14.25	2.25	5.25	62.75	+	+	+	+	serine-type aminopeptidase activity [GO:0070009];dipeptidyl-peptidase activity [GO:0008239]	serine-type aminopeptidase activity [GO:0070009];dipeptidyl-peptidase activity [GO:0008239]			Reference proteome;Complete proteome															323.31	25220000000	338	49	14	15	14	14	2
Q02550	BT_0238	Anaerobic sulfatase-maturating enzyme (AnSME) (EC 1.1.99.-) (Chondroitin sulfate/heparin utilization regulation protein) (Ser-type sulfatase-activating enzyme)	Cytosol		-3.05568	-1.36381	-1.86939	-3.23319	1.18628	8.76169	8.40459	7.4313	7.84184	6.75	2.75	0	0	+	+	+	+	metal ion binding [GO:0046872];oxidoreductase activity [GO:0016491];4 iron, 4 sulfur cluster binding [GO:0051539]	metal ion binding [GO:0046872];oxidoreductase activity [GO:0016491];4 iron, 4 sulfur cluster binding [GO:0051539]		sulfatase oxidation.;PATHWAY: Protein modification	Complete proteome;Iron;Iron-sulfur;Metal-binding;Oxidoreductase;Reference proteome;S-adenosyl-L-methionine;4Fe-4S													Radical SAM superfamily, Anaerobic sulfatase-maturating enzyme family	SIMILARITY: Belongs to the radical SAM superfamily. Anaerobic sulfatase-maturating enzyme family. {ECO:0000305}.	84.933	2826000000	38	11	6	7	8	6	2
Q8AB72	BT_0239	Thiol:disulfide interchange protein	Lipoprotein		-1.89264	-1.26753	0.288022	-0.979513	2.18066	7.89212	7.23567	6.94081	7.32238	1	0	0	1	+								Reference proteome;Complete proteome									DOMAIN 20 112 DUF4369. {ECO:0000259|Pfam:PF14289}.						20.615	352450000	8	5	1	1	0	2	0
Q8AB70	BT_0241	Uncharacterized protein	SPI		3.59725	-5.39905	3.42141	-1.97763	-0.175837	7.17728	7.23021	6.63489	8.26016	0.75	0.25	0	2.5		+	+	+					Reference proteome;Complete proteome															20.362	140280000	14	4	1	0	1	1	0
Q8AB69	BT_0242	Putative polysaccharide deacetylase	Cytosol		-5.59565	-0.548695	-3.69216	-4.24086	1.90347	8.92742	8.35442	7.07779	7.24296	8.75	1.5	0	0	+	+	+						Reference proteome;Complete proteome															183.35	4244000000	41	7	8	9	9	9	1
Q8AB68	BT_0243	1-acyl-sn-glycerol-3-phosphate acyltransferase (EC 2.3.1.51)	TM		-4.07474	-0.46423	-3.48248	-3.94671	0.592268	8.38442	8.20613	7.01806	7.1578	4	1	0	0	+	+	+		1-acylglycerol-3-phosphate O-acyltransferase activity [GO:0003841];acylglycerol O-acyltransferase activity [GO:0016411];lysophosphatidic acid acyltransferase activity [GO:0042171];phospholipid biosynthetic process [GO:0008654];integral component of membrane [GO:0016021]	1-acylglycerol-3-phosphate O-acyltransferase activity [GO:0003841];acylglycerol O-acyltransferase activity [GO:0016411];lysophosphatidic acid acyltransferase activity [GO:0042171];phospholipid biosynthetic process [GO:0008654];integral component of membrane [GO:0016021]			Complete proteome;Lipid biosynthesis;Lipid metabolism;Membrane;Phospholipid biosynthesis;Phospholipid metabolism;Reference proteome;Transferase;Transmembrane;Transmembrane helix;Acyltransferase	TRANSMEM 70 87 Helical. {ECO:0000256|SAM:Phobius}.;TRANSMEM 26 58 Helical. {ECO:0000256|SAM:Phobius}.						DOMAIN: The HXXXXD motif is essential for acyltransferase activity and may constitute the binding site for the phosphate moiety of the glycerol-3-phosphate. {ECO:0000256|RuleBase:RU361267}.		DOMAIN 97 211 PlsC. {ECO:0000259|SMART:SM00563}.				1-acyl-sn-glycerol-3-phosphate acyltransferase family	SIMILARITY: Belongs to the 1-acyl-sn-glycerol-3-phosphate acyltransferase family. {ECO:0000256|RuleBase:RU361267}.	47.077	1210900000	20	5	4	5	4	3	1
Q8AB67	BT_0244	Nuclease SbcCD subunit D	Cytosol		-3.27037	-0.397853	-1.4968	-1.89465	1.77357	8.26018	7.72628	7.15593	7.2757	2.5	0.5	0	0	+	+			DNA recombination [GO:0006310];DNA replication [GO:0006260];endonuclease activity [GO:0004519];3'-5' exonuclease activity [GO:0008408]	DNA recombination [GO:0006310];DNA replication [GO:0006260];endonuclease activity [GO:0004519];3'-5' exonuclease activity [GO:0008408]			DNA recombination;DNA replication;Endonuclease;Exonuclease;Hydrolase;Nuclease;Reference proteome;Complete proteome									DOMAIN 288 387 SbcD_C. {ECO:0000259|Pfam:PF12320}.;DOMAIN 2 197 Metallophos. {ECO:0000259|Pfam:PF00149}.				SbcD family	SIMILARITY: Belongs to the SbcD family. {ECO:0000256|RuleBase:RU363069}.	42.086	999080000	12	8	1	2	4	3	0
Q8AB66	BT_0245	ATP-dependent exonuclease sbcC	Cytosol		-3.47098	-0.808996	-0.169203	-0.9782	3.30177	8.31798	7.32405	7.02958	7.27311	2	0	0	0	+				exonuclease activity [GO:0004527]	exonuclease activity [GO:0004527]			Complete proteome;Exonuclease;Hydrolase;Nuclease;Reference proteome;Coiled coil															60.2	901500000	8	11	2	2	3	1	0
Q8AB62	BT_0249	5-methyltetrahydrofolate--homocysteine methyltransferase or methionine synthase	Cytosol		-2.24413	-0.428677	-0.346461	-0.775138	1.89766	7.97981	7.40856	7.17522	7.30426	2.5	0.5	0	0.25	+				methionine synthase activity [GO:0008705];siroheme biosynthetic process [GO:0019354];uroporphyrin-III C-methyltransferase activity [GO:0004851];intracellular [GO:0005622]	methionine synthase activity [GO:0008705];siroheme biosynthetic process [GO:0019354];uroporphyrin-III C-methyltransferase activity [GO:0004851];intracellular [GO:0005622]			Methyltransferase;Reference proteome;Transferase;Complete proteome									DOMAIN 1 300 AdoMet activation. {ECO:0000259|PROSITE:PS50974}.						37.667	434510000	13	4	2	2	3	3	0
Q8AB61	BT_0250	Dihydroorotase (EC 3.5.2.3)	Cytosol		-4.87074	-3.05485	-3.13661	-6.19146	1.73413	9.393	8.87097	7.00716	7.92676	17.5	7	0	0.25	+	+	+	+	allantoinase activity [GO:0004038];'de novo' UMP biosynthetic process [GO:0044205];dihydroorotase activity [GO:0004151];metal ion binding [GO:0046872];purine nucleobase catabolic process [GO:0006145];cytoplasm [GO:0005737]	allantoinase activity [GO:0004038];'de novo' UMP biosynthetic process [GO:0044205];dihydroorotase activity [GO:0004151];metal ion binding [GO:0046872];purine nucleobase catabolic process [GO:0006145];cytoplasm [GO:0005737]		(S)-dihydroorotate from bicarbonate: step 3/3. {ECO:0000256|SAAS:SAAS00329253}.;UMP biosynthesis via de novo pathway;PATHWAY: Pyrimidine metabolism	Hydrolase;Metal-binding;Pyrimidine biosynthesis;Reference proteome;Zinc;Complete proteome									DOMAIN 53 426 Amidohydro-rel. {ECO:0000259|Pfam:PF01979}.				DHOase family, Type 2 subfamily	SIMILARITY: Belongs to the DHOase family. Type 2 subfamily. {ECO:0000256|SAAS:SAAS00768660}.	230.55	11225000000	99	16	19	19	16	16	5
Q8AB60	BT_0251	Dolichol-phosphate mannosyltransferase	Cytosol		-6.10517	-0.00697443	-4.63289	-4.63986	1.47229	8.95057	8.50736	7.11063	7.11273	5.75	1.25	0	0	+	+	+		transferase activity, transferring glycosyl groups [GO:0016757]	transferase activity, transferring glycosyl groups [GO:0016757]			Glycosyltransferase;Reference proteome;Transferase;Complete proteome									DOMAIN 8 174 Glyco_trans_2-like. {ECO:0000259|Pfam:PF00535}.						135.42	4190400000	28	12	8	5	4	6	1
Q8AB59	BT_0252	Transcription-repair-coupling factor (TRCF) (EC 3.6.4.-)	Cytosol		-5.72621	-0.0881554	-4.10687	-4.19503	1.61934	8.87312	8.38565	7.12283	7.14936	10.25	3.75	0	0	+	+	+		ATP binding [GO:0005524];damaged DNA binding [GO:0003684];hydrolase activity [GO:0016787];regulation of transcription, DNA-templated [GO:0006355];transcription-coupled nucleotide-excision repair, DNA damage recognition [GO:0000716];cytoplasm [GO:0005737]	ATP binding [GO:0005524];damaged DNA binding [GO:0003684];hydrolase activity [GO:0016787];regulation of transcription, DNA-templated [GO:0006355];transcription-coupled nucleotide-excision repair, DNA damage recognition [GO:0000716];cytoplasm [GO:0005737]	SUBCELLULAR LOCATION: Cytoplasm {ECO:0000256|HAMAP-Rule:MF_00969}.		Complete proteome;Cytoplasm;DNA damage;DNA repair;DNA-binding;Hydrolase;Nucleotide-binding;Reference proteome;ATP-binding									DOMAIN 755 909 Helicase C-terminal. {ECO:0000259|PROSITE:PS51194}.;DOMAIN 573 734 Helicase ATP-binding. {ECO:0000259|PROSITE:PS51192}.				UvrB family;Helicase family, RecG subfamily	belongs to the helicase family. RecG subfamily. {ECO:0000256|HAMAP-Rule:MF_00969}.;belongs to the UvrB family. {ECO:0000256|HAMAP-Rule:MF_00969}.;SIMILARITY: In the N-terminal section;SIMILARITY: In the C-terminal section	162.05	3568200000	56	18	10	10	11	10	1
Q8AB56	BT_0255	Uncharacterized protein	Cytosol		-0.814504	-0.859386	-0.364423	-1.22381	0.450081	7.47558	7.3401	6.97169	7.23039	1	0	0	0									Reference proteome;Complete proteome									DOMAIN 2 62 UPF0033. {ECO:0000259|Pfam:PF01206}.				Sulfur carrier protein TusA family	SIMILARITY: Belongs to the sulfur carrier protein TusA family. {ECO:0000256|SAAS:SAAS00784432}.	35.834	333530000	4	1	1	1	1	1	0
Q8AB55	BT_0256	Uncharacterized protein	Cytosol		-1.65459	-4.56161	1.00871	-3.5529	2.66331	8.96087	8.15914	7.08961	8.46279	3.75	0.25	0	2	+	+	+	+					Reference proteome;Complete proteome															56.371	3732800000	24	5	5	2	5	3	0
Q8AB54	BT_0257	Xanthan lyase	SPI		0.753745	-5.58794	1.23939	-4.34855	0.48567	8.65044	8.50424	7.1952	8.87734	6.25	2	0	7		+	+	+	lyase activity [GO:0016829]	lyase activity [GO:0016829]			Lyase;Reference proteome;Signal;Complete proteome					SIGNAL 1 20 {ECO:0000256|SAM:SignalP}.				DOMAIN 592 686 Fibronectin type-III. {ECO:0000259|PROSITE:PS50853}.						100.33	2377200000	61	19	5	6	9	5	2
Q8AB53	BT_0258	Putative glucosamine-6-phosphate deaminase-like protein BT_0258	Cytosol		-8.78241	-0.0792691	-7.36974	-7.44901	1.41269	9.86976	9.4445	7.20212	7.22599	37	20.25	0	0	+	+	+		carbohydrate metabolic process [GO:0005975];N-acetylglucosamine metabolic process [GO:0006044];glucosamine-6-phosphate deaminase activity [GO:0004342]	carbohydrate metabolic process [GO:0005975];N-acetylglucosamine metabolic process [GO:0006044];glucosamine-6-phosphate deaminase activity [GO:0004342]			Reference proteome;Complete proteome											REGION 1 290 Glucosamine-6-phosphate deaminase-like.		Glucosamine/galactosamine-6-phosphate isomerase family, NagB subfamily	belongs to the glucosamine/galactosamine-6-phosphate isomerase family. NagB subfamily. {ECO:0000305}.;SIMILARITY: In the N-terminal section	323.31	34675000000	229	35	39	41	34	34	17
Q8AB51	BT_0260	Acyltransferase family protein	TM		-4.61927	-0.293165	-3.72621	-4.01938	0.893079	8.69186	8.42302	7.21307	7.30132	7.5	1.5	0	0	+	+	+		acylglycerol O-acyltransferase activity [GO:0016411];lysophosphatidic acid acyltransferase activity [GO:0042171];metabolic process [GO:0008152];integral component of membrane [GO:0016021]	acylglycerol O-acyltransferase activity [GO:0016411];lysophosphatidic acid acyltransferase activity [GO:0042171];metabolic process [GO:0008152];integral component of membrane [GO:0016021]			Complete proteome;Membrane;Reference proteome;Transferase;Transmembrane;Transmembrane helix;Acyltransferase	TRANSMEM 63 80 Helical. {ECO:0000256|SAM:Phobius}.								DOMAIN 29 141 PlsC. {ECO:0000259|SMART:SM00563}.						42.771	2391700000	36	11	8	6	8	8	1
Q8AB50	BT_0261	Uncharacterized protein	Cytosol		-1.20689	-7.07659	0.337821	-6.73877	1.54473	9.55971	9.09471	7.06613	9.1964	6	6.75	0	9	+	+	+	+					Reference proteome;Complete proteome															74.091	15889000000	87	8	6	6	5	7	8
Q8AB34	BT_0277	Coagulation factor 5/8 type, C-terminal	SPI		0.988805	-1.48253	1.70649	0.223964	0.7177	7.3389	7.12285	7.19027	7.63656	0.25	0	0	0.75	+		+	+	integral component of membrane [GO:0016021]	integral component of membrane [GO:0016021]			Membrane;Reference proteome;Transmembrane;Transmembrane helix;Complete proteome	TRANSMEM 12 31 Helical. {ECO:0000256|SAM:Phobius}.								DOMAIN 523 693 F5/8 type C. {ECO:0000259|PROSITE:PS50022}.;DOMAIN 105 438 Peptidase M60. {ECO:0000259|PROSITE:PS51723}.						7.4698	66588000	4	4	0	0	0	1	0
Q8AB33	BT_0278	Concanavalin A-like lectin/glucanase	Lipoprotein		0.599043	1.03265	0.693347	1.726	0.0943061	7.21609	7.1877	7.70728	7.39642	0	0	2	0.5		+	+	+	catalytic activity [GO:0003824];metabolic process [GO:0008152];carbohydrate binding [GO:0030246]	catalytic activity [GO:0003824];metabolic process [GO:0008152];carbohydrate binding [GO:0030246]			Lectin;Reference proteome;Signal;Complete proteome					SIGNAL 1 19 {ECO:0000256|SAM:SignalP}.										9.9371	24209000	10	2	0	0	0	0	0
Q8AB31	BT_0281	Putative DNA-binding protein	Cytosol		-0.264824	-0.268941	-0.930182	-1.19912	-0.665369	7.21825	7.41854	7.05757	7.13853	1.75	0	0	0					DNA binding [GO:0003677]	DNA binding [GO:0003677]			DNA-binding;Reference proteome;Complete proteome															5.7758	70865000	7	1	1	2	2	2	0
Q8AB24	BT_0288	Uncharacterized protein	SPI		0.310335	0.0662547	0.682609	0.748864	0.372249	7.25235	7.14029	7.36572	7.34577	0	0.25	0	1.25					integral component of membrane [GO:0016021]	integral component of membrane [GO:0016021]			Complete proteome;Membrane;Reference proteome;Transmembrane;Transmembrane helix;Coiled coil	TRANSMEM 12 34 Helical. {ECO:0000256|SAM:Phobius}.														3.9381	44739000	6	3	0	0	0	0	0
Q8AB18	BT_0294	Carboxypeptidase regulatory region, putative siderophore receptor	Lipoprotein	0292-4	10.5135	-3.56203	10.2864	6.72441	-0.226944	7.04653	7.11485	9.1391	10.2114	0	0	9	33.5		+	+	+	carboxypeptidase activity [GO:0004180]	carboxypeptidase activity [GO:0004180]			Complete proteome;Hydrolase;Protease;Reference proteome;Signal;Carboxypeptidase					SIGNAL 1 27 {ECO:0000256|SAM:SignalP}.										323.31	6403900000	170	26	0	0	0	0	0
Q8AB15	BT_0297	Putative outer membrane lipoprotein silC	Cytosol		-0.0209614	-0.880361	-1.0463	-1.92666	-1.02534	7.37942	7.68808	7.1081	7.37311	0	0.5	0.25	0					transporter activity [GO:0005215]	transporter activity [GO:0005215]			Complete proteome;Lipoprotein;Reference proteome;Coiled coil															23.348	225450000	3	4	0	0	0	0	1
Q8AB09	BT_0303	Putative patatin-like phospholipase	SPI		-0.389529	2.66058	-5.17919	-2.51861	-4.78966	7.56728	9.00911	8.25093	7.45002	0.25	8	1.75	0.25	+	+	+	+	lipid catabolic process [GO:0016042];hydrolase activity [GO:0016787]	lipid catabolic process [GO:0016042];hydrolase activity [GO:0016787]			Hydrolase;Lipid degradation;Lipid metabolism;Reference proteome;Complete proteome									DOMAIN 32 223 PNPLA (patatin-like phospholipase). {ECO:0000259|PROSITE:PS51635}.						132.9	1371600000	41	17	0	0	1	0	8
Q8AB08	BT_0304	Acriflavine resistance protein A	TM		-2.50111	-3.94214	-0.138906	-4.08105	2.36221	9.19238	8.48129	7.25277	8.43947	13.5	2.5	0	2	+	+		+	drug transmembrane transport [GO:0006855];drug transmembrane transporter activity [GO:0015238];intrinsic component of plasma membrane [GO:0031226];response to antibiotic [GO:0046677];integral component of membrane [GO:0016021]	drug transmembrane transport [GO:0006855];drug transmembrane transporter activity [GO:0015238];intrinsic component of plasma membrane [GO:0031226];response to antibiotic [GO:0046677];integral component of membrane [GO:0016021]			Complete proteome;Membrane;Reference proteome;Transmembrane;Transmembrane helix;Coiled coil	TRANSMEM 16 34 Helical. {ECO:0000256|SAM:Phobius}.								DOMAIN 67 301 HlyD_D23. {ECO:0000259|Pfam:PF16576}.				Membrane fusion protein (MFP) (TC 8.A.1) family	SIMILARITY: Belongs to the membrane fusion protein (MFP) (TC 8.A.1) family. {ECO:0000256|SAAS:SAAS00568556}.	169.67	7869600000	72	15	13	14	13	14	3
Q8AB07	BT_0305	Putative aminoglycoside efflux pump (Acriflavine resistance protein)	TM		-5.58997	-0.594077	-3.38818	-3.98226	2.20178	8.88957	8.22677	7.02799	7.20682	11.25	1.5	0	0	+	+	+		transporter activity [GO:0005215];integral component of membrane [GO:0016021]	transporter activity [GO:0005215];integral component of membrane [GO:0016021]			Membrane;Reference proteome;Transmembrane;Transmembrane helix;Complete proteome	TRANSMEM 341 360 Helical. {ECO:0000256|SAM:Phobius}.;TRANSMEM 367 387 Helical. {ECO:0000256|SAM:Phobius}.;TRANSMEM 393 414 Helical. {ECO:0000256|SAM:Phobius}.;TRANSMEM 435 459 Helical. {ECO:0000256|SAM:Phobius}.;TRANSMEM 471 498 Helical. {ECO:0000256|SAM:Phobius}.;TRANSMEM 538 556 Helical. {ECO:0000256|SAM:Phobius}.;TRANSMEM 868 886 Helical. {ECO:0000256|SAM:Phobius}.;TRANSMEM 893 913 Helical. {E…								DOMAIN 370 496 SSD (sterol-sensing). {ECO:0000259|PROSITE:PS50156}.				Resistance-nodulation-cell division (RND) (TC 2.A.6) family	SIMILARITY: Belongs to the resistance-nodulation-cell division (RND) (TC 2.A.6) family. {ECO:0000256|SAAS:SAAS00693190}.	187.51	3539600000	51	14	12	11	11	11	2
Q8AB06	BT_0306	Outer membrane protein oprM	Lipoprotein		-2.91821	3.2533	-8.05254	-4.79924	-5.13432	8.56407	10.1097	8.66494	7.6856	8	31.75	2	0	+	+	+	+	lipid binding [GO:0008289];plasma membrane [GO:0005886];transporter activity [GO:0005215];integral component of membrane [GO:0016021]	lipid binding [GO:0008289];plasma membrane [GO:0005886];transporter activity [GO:0005215];integral component of membrane [GO:0016021]	Lipid-anchor {ECO:0000256|RuleBase:RU362097}.;SUBCELLULAR LOCATION: Cell membrane {ECO:0000256|RuleBase:RU362097}		Lipoprotein;Membrane;Palmitate;Reference proteome;Transmembrane;Transmembrane beta strand;Complete proteome													Outer membrane factor (OMF) (TC 1.B.17) family	SIMILARITY: Belongs to the outer membrane factor (OMF) (TC 1.B.17) family. {ECO:0000256|RuleBase:RU362097}.	323.31	15388000000	167	24	7	10	8	7	32
Q8AB05	BT_0307	Pyrophosphate--fructose 6-phosphate 1-phosphotransferase (EC 2.7.1.90) (6-phosphofructokinase, pyrophosphate dependent) (PPi-dependent phosphofructokinase) (PPi-PFK) (Pyrophosphate-dependent 6-phosphofructose-1-kinase)	SPI		0.787961	-3.70177	2.03701	-1.66475	1.24898	10.1399	9.76393	9.26278	10.3771	39.75	22	9	56.25	+	+	+	+	6-phosphofructokinase activity [GO:0003872];ATP binding [GO:0005524];diphosphate-fructose-6-phosphate 1-phosphotransferase activity [GO:0047334];fructose 6-phosphate metabolic process [GO:0006002];metal ion binding [GO:0046872];cytoplasm [GO:0005737]	6-phosphofructokinase activity [GO:0003872];ATP binding [GO:0005524];diphosphate-fructose-6-phosphate 1-phosphotransferase activity [GO:0047334];fructose 6-phosphate metabolic process [GO:0006002];metal ion binding [GO:0046872];cytoplasm [GO:0005737]	SUBCELLULAR LOCATION: Cytoplasm {ECO:0000256|HAMAP-Rule:MF_01980}.	D-glyceraldehyde 3-phosphate and glycerone phosphate from D-glucose: step 3/4. {ECO:0000256|HAMAP-Rule:MF_01980}.;glycolysis;PATHWAY: Carbohydrate degradation	Cytoplasm;Glycolysis;Kinase;Magnesium;Metal-binding;Reference proteome;Transferase;Complete proteome									DOMAIN 71 315 PFK. {ECO:0000259|Pfam:PF00365}.		REGION 239 240 Substrate binding;REGION 247 249 Substrate binding. {ECO:0000256|HAMAP-Rule:MF_01980}.;REGION 421 424 Substrate binding. {ECO:0000256|HAMAP-Rule:MF_01980}.;shared with dimeric partner. {ECO:0000256|HAMAP-Rule:MF_01980}.;REGION 200 202 Substrate binding. {ECO:0000256|HAMAP-Rule:MF_01980}.		Phosphofructokinase type A (PFKA) family, PPi-dependent PFK group II subfamily, Clade "Long" sub-subfamily	SIMILARITY: Belongs to the phosphofructokinase type A (PFKA) family. PPi-dependent PFK group II subfamily. Clade "Long" sub-subfamily. {ECO:0000256|HAMAP-Rule:MF_01980}.	323.31	72186000000	508	40	38	39	43	39	20
Q8AB03	BT_0309	Dihydrolipoyl dehydrogenase (EC 1.8.1.4)	Cytosol		1.45391	-6.32052	2.55799	-3.76252	1.1041	8.59261	8.26025	7.12761	9.03028	6.5	1.5	0.25	9.25	+	+	+	+	cell redox homeostasis [GO:0045454];dihydrolipoyl dehydrogenase activity [GO:0004148];flavin adenine dinucleotide binding [GO:0050660];cell [GO:0005623]	cell redox homeostasis [GO:0045454];dihydrolipoyl dehydrogenase activity [GO:0004148];flavin adenine dinucleotide binding [GO:0050660];cell [GO:0005623]			FAD;Flavoprotein;NAD;Oxidoreductase;Redox-active center;Reference proteome;Complete proteome									DOMAIN 337 444 Pyr_redox_dim. {ECO:0000259|Pfam:PF02852}.;DOMAIN 3 318 FAD/NAD-binding_dom. {ECO:0000259|Pfam:PF07992}.				Class-I pyridine nucleotide-disulfide oxidoreductase family	SIMILARITY: Belongs to the class-I pyridine nucleotide-disulfide oxidoreductase family. {ECO:0000256|RuleBase:RU003692}.	114.46	2374600000	70	17	5	6	8	7	1
Q8AB01	BT_0311	Dihydrolipoamide acetyltransferase component of pyruvate dehydrogenase complex (EC 2.3.1.-)	Cytosol		-5.85118	-0.446361	-3.7569	-4.20326	2.09427	9.24994	8.6195	7.3542	7.48856	16.75	3	0	0	+	+	+		metabolic process [GO:0008152];transferase activity, transferring acyl groups [GO:0016746]	metabolic process [GO:0008152];transferase activity, transferring acyl groups [GO:0016746]			Complete proteome;Lipoyl;Reference proteome;Transferase;Acyltransferase									DOMAIN 3 78 Lipoyl-binding. {ECO:0000259|PROSITE:PS50968}.				2-oxoacid dehydrogenase family	SIMILARITY: Belongs to the 2-oxoacid dehydrogenase family. {ECO:0000256|RuleBase:RU003423}.	204.79	8119400000	79	16	17	15	19	16	3
Q8AB00	BT_0312	2-oxoisovalerate dehydrogenase beta subunit	Cytosol		-5.94964	-1.7596	-4.29803	-6.05762	1.65163	9.28774	8.79055	6.96703	7.49672	17.5	3.75	0	0	+	+	+	+	oxidoreductase activity, acting on the aldehyde or oxo group of donors, disulfide as acceptor [GO:0016624]	oxidoreductase activity, acting on the aldehyde or oxo group of donors, disulfide as acceptor [GO:0016624]			Reference proteome;Complete proteome									DOMAIN 350 529 Transket_pyr. {ECO:0000259|SMART:SM00861}.						305.98	8973500000	85	22	20	15	19	16	4
Q8AAZ9	BT_0313	Flavodoxin	Cytosol		-6.31638	-0.821637	-4.23808	-5.05972	2.07833	8.99236	8.36673	6.8436	7.09094	7.25	1.75	0	0.75	+	+	+		oxidation-reduction process [GO:0055114];FMN binding [GO:0010181]	oxidation-reduction process [GO:0055114];FMN binding [GO:0010181]			Electron transport;Flavoprotein;FMN;Reference proteome;Transport;Complete proteome									DOMAIN 4 164 Flavodoxin-like. {ECO:0000259|PROSITE:PS50902}.				Flavodoxin family	SIMILARITY: Belongs to the flavodoxin family. {ECO:0000256|PIRNR:PIRNR038996}.	182.53	4568800000	39	10	7	7	7	8	0
Q8AAZ8	BT_0314	Ribosomal protein L11 methyltransferase (L11 Mtase) (EC 2.1.1.-)	Cytosol		-4.31023	0.0715248	-3.56479	-3.49327	0.745439	8.58904	8.36464	7.31306	7.29153	8.25	2.75	0	0	+	+	+		protein methyltransferase activity [GO:0008276];cytoplasm [GO:0005737]	protein methyltransferase activity [GO:0008276];cytoplasm [GO:0005737]	SUBCELLULAR LOCATION: Cytoplasm {ECO:0000255|HAMAP-Rule:MF_00735}.		Cytoplasm;Methyltransferase;Reference proteome;Transferase;Complete proteome													Methyltransferase superfamily, PrmA family	SIMILARITY: Belongs to the methyltransferase superfamily. PrmA family. {ECO:0000255|HAMAP-Rule:MF_00735}.	229.55	2024800000	44	12	8	7	10	8	2
Q8AAZ7	BT_0315	Uncharacterized protein	Cytosol		1.58669	-0.44324	-1.79918	-2.24242	-3.38587	8.67731	9.69656	9.02152	9.15495	3.25	8.5	3	6.25	+	+	+	+					Reference proteome;Complete proteome															300.04	8447700000	84	9	2	4	3	4	10
Q8AAZ6	BT_0316	Putative hemin receptor	SPI		-2.30372	10.1602	-8.29838	1.86177	-5.99464	8.62308	10.4276	10.9881	7.92959	4.75	35.25	59.75	1.75	+	+	+	+					Receptor;Reference proteome;Signal;Complete proteome					SIGNAL 1 20 {ECO:0000256|SAM:SignalP}.										323.31	62008000000	406	34	2	7	3	7	35
Q8AAZ5	BT_0317	SusC homolog	SPI		-1.9026	1.20033	-2.66675	-1.46642	-0.764175	7.98658	8.21661	7.77518	7.41384	0.75	1.25	0.75	0			+		extracellular space [GO:0005615];metallocarboxypeptidase activity [GO:0004181];peptide metabolic process [GO:0006518];protein processing [GO:0016485];receptor activity [GO:0004872];transport [GO:0006810];cell outer membrane [GO:0009279]	extracellular space [GO:0005615];metallocarboxypeptidase activity [GO:0004181];peptide metabolic process [GO:0006518];protein processing [GO:0016485];receptor activity [GO:0004872];transport [GO:0006810];cell outer membrane [GO:0009279]	SUBCELLULAR LOCATION: Cell outer membrane {ECO:0000256|RuleBase:RU003357}.		Membrane;Reference proteome;Signal;TonB box;Complete proteome					SIGNAL 1 24 {ECO:0000256|SAM:SignalP}.				DOMAIN 452 1061 TonB_dep_Rec. {ECO:0000259|Pfam:PF00593}.;DOMAIN 131 254 Plug. {ECO:0000259|Pfam:PF07715}.				TonB-dependent receptor family	SIMILARITY: Belongs to the TonB-dependent receptor family. {ECO:0000256|RuleBase:RU003357}.	18.314	2022400000	11	7	1	1	0	1	3
Q8AAZ1	BT_0321	Cytidine/deoxycytidylate deaminase	Cytosol		-3.15048	-2.55828	-0.238556	-2.79683	2.91194	8.63739	7.76081	6.91888	7.689	5.75	0.25	0	0.25	+	+		+	zinc ion binding [GO:0008270];hydrolase activity [GO:0016787]	zinc ion binding [GO:0008270];hydrolase activity [GO:0016787]			Reference proteome;Complete proteome									DOMAIN 1 113 CMP/dCMP-type deaminase. {ECO:0000259|PROSITE:PS51747}.						83.81	2028300000	25	4	6	6	5	6	0
Q8AAZ0	BT_0322	Putative oxidoreductase	Cytosol		-6.52164	0.0643175	-4.74119	-4.67688	1.78044	9.05806	8.52209	7.11421	7.09485	11	2.25	0	0	+	+	+		oxidoreductase activity [GO:0016491]	oxidoreductase activity [GO:0016491]			Reference proteome;Complete proteome									DOMAIN 134 196 GFO_IDH_MocA_C. {ECO:0000259|Pfam:PF02894}.;DOMAIN 2 122 GFO_IDH_MocA. {ECO:0000259|Pfam:PF01408}.						206.41	5736300000	53	16	11	15	8	10	1
Q8AAY9	BT_0323	Putative Omp-like protein	SPI	0323-6	1.58204	7.02613	-3.69162	3.33451	-5.27367	7.31012	8.89765	9.90144	7.78636	0	4.5	11.75	0	+	+	+	+					Reference proteome;Signal;Complete proteome					SIGNAL 1 18 {ECO:0000256|SAM:SignalP}.										189.07	3893000000	65	13	0	0	0	0	2
Q8AAY8	BT_0324	Uncharacterized protein	SPI	0323-6	5.70996	-6.63153	5.36676	-1.26477	-0.343224	7.32842	7.43174	7.051	9.04729	0	0	0	5		+	+	+					Reference proteome;Signal;Complete proteome					SIGNAL 1 21 {ECO:0000256|SAM:SignalP}.										56.012	546660000	20	7	0	0	0	0	0
Q8AAY4	BT_0328	Uncharacterized protein	SPI		-0.489619	9.67552	-7.51345	2.16207	-7.02385	7.67409	9.78848	10.4393	7.5267	0.5	23	35	0.5	+	+	+	+					Reference proteome;Complete proteome															323.31	15787000000	236	36	1	0	0	1	23
Q8AAY3	BT_0329	Ketoisovalerate oxidoreductase subunit vorA	Cytosol		-3.81394	-5.36451	-1.3715	-6.73601	2.44245	9.81307	9.07782	7.05008	8.66496	29.75	6	0	1.75	+	+	+	+	oxidoreductase activity, acting on the aldehyde or oxo group of donors [GO:0016903]	oxidoreductase activity, acting on the aldehyde or oxo group of donors [GO:0016903]			Reference proteome;Complete proteome									DOMAIN 11 175 POR. {ECO:0000259|Pfam:PF01558}.						242.75	30115000000	150	16	32	32	32	23	4
Q8AAY2	BT_0330	Ketoisovalerate oxidoreductase subunit vorA	Cytosol		-0.812112	-2.00229	0.475918	-1.52638	1.28804	9.45329	9.06555	8.60607	9.20882	15.5	10	2	8.75	+	+	+	+	thiamine pyrophosphate binding [GO:0030976];catalytic activity [GO:0003824]	thiamine pyrophosphate binding [GO:0030976];catalytic activity [GO:0003824]			Reference proteome;Complete proteome									DOMAIN 41 198 TPP_enzyme_C. {ECO:0000259|Pfam:PF02775}.						250.29	13994000000	145	15	15	18	15	14	9
Q8AAY1	BT_0331	Ketoisovalerate oxidoreductase subunit vorB	Cytosol		-1.11627	-3.63429	0.529613	-3.10468	1.6459	9.88822	9.39276	8.45816	9.55219	23.25	12.5	3.5	15.75	+	+	+	+	oxidoreductase activity [GO:0016491]	oxidoreductase activity [GO:0016491]			Reference proteome;Complete proteome									DOMAIN 191 285 PFOR_II. {ECO:0000259|Pfam:PF17147}.;DOMAIN 1 128 POR_N. {ECO:0000259|Pfam:PF01855}.						323.31	35285000000	220	16	22	24	24	23	8
Q8AAX9	BT_0333	4Fe-4S ferredoxin, iron-sulfur binding protein	Cytosol		-4.28515	-2.64819	-2.78212	-5.43031	1.50302	9.03806	8.58561	6.95092	7.7481	3.25	2	0	0.75	+	+	+	+					Reference proteome;Complete proteome									DOMAIN 43 72 4Fe-4S ferredoxin-type. {ECO:0000259|PROSITE:PS51379}.;DOMAIN 6 35 4Fe-4S ferredoxin-type. {ECO:0000259|PROSITE:PS51379}.						20.783	4701100000	24	3	3	3	4	3	2
Q8AAX7	BT_0335	Putative ATPase	Cytosol		0.302495	-1.29648	0.0178741	-1.27861	-0.284621	7.20234	7.28802	6.90312	7.2934	0.25	0.25	0	0					ATPase activity [GO:0016887];ATP binding [GO:0005524]	ATPase activity [GO:0016887];ATP binding [GO:0005524]			Reference proteome;Complete proteome									DOMAIN 34 176 AAA. {ECO:0000259|SMART:SM00382}.						3.8388	78128000	2	2	0	0	0	1	0
Q8AAX6	BT_0336	Uncharacterized protein	Cytosol		0.010298	-0.841868	0.0785214	-0.763347	0.0682284	7.46949	7.44896	7.21917	7.47259	0	0	0.25	0.5									Complete proteome;Reference proteome;Coiled coil															3.1228	21018000	3	1	0	0	0	0	0
Q8AAW8	BT_0344	Uncharacterized protein	Lipoprotein		4.58137	-5.17316	4.74388	-0.429282	0.162514	7.23296	7.18404	7.05481	8.61209	0	0	0	4			+	+					Reference proteome;Signal;Complete proteome					SIGNAL 1 21 {ECO:0000256|SAM:SignalP}.										25.584	157580000	16	7	0	0	0	0	0
Q8AAW7	BT_0345	Uncharacterized protein	SPI		1.34196	2.12328	1.58409	3.70736	0.242122	7.25463	7.18174	8.29777	7.6586	0	0	2	0.75		+	+	+	integral component of membrane [GO:0016021]	integral component of membrane [GO:0016021]			Reference proteome;Signal;Complete proteome					SIGNAL 1 23 {ECO:0000256|SAM:SignalP}.										11.989	74605000	11	2	0	0	0	0	0
Q8AAW6	BT_0346	Ribose 5-phosphate isomerase B	Cytosol		-5.27246	-1.75032	-5.36536	-7.11568	-0.0928995	8.92026	8.94823	6.80619	7.33309	7.25	5.25	0	0		+	+	+	carbohydrate metabolic process [GO:0005975];pentose-phosphate shunt [GO:0006098];ribose-5-phosphate isomerase activity [GO:0004751]	carbohydrate metabolic process [GO:0005975];pentose-phosphate shunt [GO:0006098];ribose-5-phosphate isomerase activity [GO:0004751]			Isomerase;Reference proteome;Complete proteome															91.755	6009700000	50	5	7	7	7	8	4
Q8AAW5	BT_0347	Transketolase (EC 2.2.1.1)	Cytosol		-0.27479	-8.06803	0.911178	-7.15685	1.18597	9.57686	9.21985	7.06542	9.49414	25	10.5	0	15.25	+	+	+	+	metabolic process [GO:0008152];transketolase activity [GO:0004802];metal ion binding [GO:0046872]	metabolic process [GO:0008152];transketolase activity [GO:0004802];metal ion binding [GO:0046872]			Complete proteome;Magnesium;Metal-binding;Reference proteome;Thiamine pyrophosphate;Transferase;Calcium									DOMAIN 15 35 TRANSKETOLASE_1. {ECO:0000259|PROSITE:PS00801}.				Transketolase family	SIMILARITY: Belongs to the transketolase family. {ECO:0000256|RuleBase:RU004996, ECO:0000256|SAAS:SAAS00651207}.	323.31	20298000000	203	31	26	23	28	23	10
Q8AAW1	BT_0351	L-arabinose isomerase (EC 5.3.1.4)	Cytosol		-1.97778	-4.15815	-0.955398	-5.11355	1.02236	8.93044	8.62267	7.08334	8.33507	10.5	4	0	2.5	+	+	+	+	L-arabinose catabolic process to xylulose 5-phosphate [GO:0019569];L-arabinose isomerase activity [GO:0008733];metal ion binding [GO:0046872];cytoplasm [GO:0005737]	L-arabinose catabolic process to xylulose 5-phosphate [GO:0019569];L-arabinose isomerase activity [GO:0008733];metal ion binding [GO:0046872];cytoplasm [GO:0005737]		D-xylulose 5-phosphate from L-arabinose (bacterial route): step 1/3. {ECO:0000255|HAMAP-Rule:MF_00519}.;L-arabinose degradation via L-ribulose;PATHWAY: Carbohydrate degradation	Carbohydrate metabolism;Complete proteome;Isomerase;Manganese;Metal-binding;Reference proteome;Arabinose catabolism													Arabinose isomerase family	SIMILARITY: Belongs to the arabinose isomerase family. {ECO:0000255|HAMAP-Rule:MF_00519}.	255.4	4333300000	68	16	9	9	13	11	4
Q8AAV9	BT_0353	Putative sugar epimerase/aldolase	Cytosol		-0.14962	-0.682058	0.778837	0.0967788	0.928465	7.45137	7.17187	7.20101	7.40633	0.5	0	0	0					aldehyde-lyase activity [GO:0016832];pentose catabolic process [GO:0019323];Cytosol[GO:0005829]	aldehyde-lyase activity [GO:0016832];pentose catabolic process [GO:0019323];Cytosol[GO:0005829]			Reference proteome;Complete proteome									DOMAIN 7 195 Aldolase_II. {ECO:0000259|SMART:SM01007}.						32.05	185370000	2	3	0	0	0	2	0
Q8AAV8	BT_0354	NUDIX family hydrolase	Cytosol		0.740425	-2.10661	0.347803	-1.75881	-0.39261	7.20646	7.32465	6.7952	7.42935	0.25	0	0	0		+		+	hydrolase activity [GO:0016787]	hydrolase activity [GO:0016787]			Complete proteome;Hydrolase;Reference proteome;3D-structure									DOMAIN 12 143 Nudix hydrolase. {ECO:0000259|PROSITE:PS51462}.						5.5063	25386000	1	1	1	0	0	0	0
Q8A0R3	BT_0364;BT_2531;BT_3952;BT_3958	SusC homolog	SPI		-2.35129	10.4866	-8.23795	2.2487	-5.88664	8.3122	10.0843	10.7612	7.60439	4.25	56.75	73.75	1.25	+	+	+	+	extracellular space [GO:0005615];membrane [GO:0016020];metallocarboxypeptidase activity [GO:0004181];peptide metabolic process [GO:0006518];protein processing [GO:0016485];receptor activity [GO:0004872];transport [GO:0006810];cell outer membrane [GO:0009279];extracellular space [GO:0005615]	extracellular space [GO:0005615];membrane [GO:0016020];metallocarboxypeptidase activity [GO:0004181];peptide metabolic process [GO:0006518];protein processing [GO:0016485];receptor activity [GO:0004872];transport [GO:0006810];cell outer membrane [GO:0009279];extracellular space [GO:0005615]	SUBCELLULAR LOCATION: Cell outer membrane {ECO:0000256|RuleBase:RU003357}.		Membrane;Reference proteome;Signal;TonB box;Complete proteome					SIGNAL 1 19 {ECO:0000256|SAM:SignalP}.;SIGNAL 1 22 {ECO:0000256|SAM:SignalP}.;SIGNAL 1 29 {ECO:0000256|SAM:SignalP}.				DOMAIN 445 1026 TonB_dep_Rec. {ECO:0000259|Pfam:PF00593}.;DOMAIN 448 1039 TonB_dep_Rec. {ECO:0000259|Pfam:PF00593}.;DOMAIN 453 1049 TonB_dep_Rec. {ECO:0000259|Pfam:PF00593}.;DOMAIN 458 1045 TonB_dep_Rec. {ECO:0000259|Pfam:PF00593}.;DOMAIN 112 218 Plug. {ECO:0000259|Pfam:PF07715}.;DOMAIN 122 226 Plug. {ECO:0000259|Pfam:PF07715}.;DOMAIN 127 229 Plug. {ECO:0000259|Pfam:PF07715}.				TonB-dependent receptor family	SIMILARITY: Belongs to the TonB-dependent receptor family. {ECO:0000256|RuleBase:RU003357}.	323.31	34185000000	544	NaN	5	4	3	5	57
Q8AAU4	BT_0370	Galactokinase	Cytosol		-2.96588	-6.46878	-1.60307	-8.07185	1.36282	9.89209	9.48184	7.05197	8.99927	21.5	16.75	0.25	4	+	+	+	+	ATP binding [GO:0005524];galactokinase activity [GO:0004335];galactose metabolic process [GO:0006012];cytoplasm [GO:0005737]	ATP binding [GO:0005524];galactokinase activity [GO:0004335];galactose metabolic process [GO:0006012];cytoplasm [GO:0005737]			Complete proteome;Kinase;Nucleotide-binding;Reference proteome;Transferase;ATP-binding									DOMAIN 114 179 GHMP_kinases_N. {ECO:0000259|Pfam:PF00288}.;DOMAIN 283 350 GHMP_kinases_C. {ECO:0000259|Pfam:PF08544}.;DOMAIN 9 56 GalKase_gal_bdg. {ECO:0000259|Pfam:PF10509}.				GHMP kinase family, GalK subfamily	SIMILARITY: Belongs to the GHMP kinase family. GalK subfamily. {ECO:0000256|SAAS:SAAS00544826}.	323.31	37773000000	170	25	22	19	21	24	16
Q8AAU2	BT_0372	Aldose 1-epimerase (EC 5.1.3.3) (Galactose mutarotase)	Cytosol		-4.63678	-2.13667	-0.746667	-2.88334	3.89012	9.06185	7.89081	7.02283	7.66604	7.25	1.25	0	0.25	+	+			aldose 1-epimerase activity [GO:0004034];carbohydrate binding [GO:0030246];galactose catabolic process via UDP-galactose [GO:0033499];glucose metabolic process [GO:0006006];cytoplasm [GO:0005737]	aldose 1-epimerase activity [GO:0004034];carbohydrate binding [GO:0030246];galactose catabolic process via UDP-galactose [GO:0033499];glucose metabolic process [GO:0006006];cytoplasm [GO:0005737]		hexose metabolism. {ECO:0000256|PIRNR:PIRNR005096}.;PATHWAY: Carbohydrate metabolism	Complete proteome;Isomerase;Reference proteome;Carbohydrate metabolism													Aldose epimerase family	SIMILARITY: Belongs to the aldose epimerase family. {ECO:0000256|PIRNR:PIRNR005096}.	288.74	5438900000	35	10	6	8	6	9	0
Q8AAU1	BT_0373	Mannose-6-phosphate isomerase	Cytosol		-4.09046	-3.77688	-2.15889	-5.93577	1.93154	10.2005	9.61904	7.83219	8.96915	33	17.75	0	8.75	+	+	+	+	carbohydrate metabolic process [GO:0005975];zinc ion binding [GO:0008270];mannose-6-phosphate isomerase activity [GO:0004476]	carbohydrate metabolic process [GO:0005975];zinc ion binding [GO:0008270];mannose-6-phosphate isomerase activity [GO:0004476]			Isomerase;Metal-binding;Reference proteome;Zinc;Complete proteome															323.31	73699000000	238	24	35	35	30	32	16
Q8AAU0	BT_0374	Uncharacterized protein	Cytosol		-4.19662	-1.30082	-2.60553	-3.90635	1.59108	8.749	8.27003	7.09411	7.48569	5.5	1	0.25	0	+	+	+						Reference proteome;Complete proteome									DOMAIN 7 282 AAA-ATPase_like. {ECO:0000259|Pfam:PF09820}.						93.161	2629800000	27	15	5	7	5	5	1
Q8AAT8	BT_0376	Putative transcriptional regulator	Cytosol		-0.188918	-0.334431	-0.201248	-0.535679	-0.0123316	7.20776	7.21147	7.05021	7.15089	0.75	0	0	0					regulation of transcription, DNA-templated [GO:0006355]	regulation of transcription, DNA-templated [GO:0006355]			Reference proteome;Complete proteome									DOMAIN 25 119 NGN. {ECO:0000259|Pfam:PF02357}.						3.5228	68348000	3	1	1	1	0	1	0
Q8AA67;Q8AAT6	BT_0378;BT_0598	Capsular polysaccharide biosynthesis protein capD;Putative nucleoside-diphosphate sugar epimerases/dehydrase	TM		-4.87978	0.151022	-2.84975	-2.69873	2.03005	8.51324	7.90214	7.08974	7.04428	4.5	0.75	0	0.25		+	+		integral component of membrane [GO:0016021]	integral component of membrane [GO:0016021]			Membrane;Reference proteome;Transmembrane;Transmembrane helix;Complete proteome	TRANSMEM 120 148 Helical. {ECO:0000256|SAM:Phobius}.;TRANSMEM 51 75 Helical. {ECO:0000256|SAM:Phobius}.;TRANSMEM 87 108 Helical. {ECO:0000256|SAM:Phobius}.;TRANSMEM 20 45 Helical. {ECO:0000256|SAM:Phobius}.								DOMAIN 299 589 Polysacc_synt_2. {ECO:0000259|Pfam:PF02719}.						84.782	1774800000	22	NaN	4	4	1	9	1
Q8AAT5	BT_0379	UDP-glucose 6-dehydrogenase	Cytosol		-5.48251	-1.60885	-4.23459	-5.84344	1.24795	9.0489	8.67323	6.91418	7.3985	14.5	2	0	0	+	+	+	+	polysaccharide biosynthetic process [GO:0000271];UDP-glucose 6-dehydrogenase activity [GO:0003979];NAD binding [GO:0051287]	polysaccharide biosynthetic process [GO:0000271];UDP-glucose 6-dehydrogenase activity [GO:0003979];NAD binding [GO:0051287]			NAD;Reference proteome;Complete proteome									DOMAIN 349 437 UDPG_MGDP_dh_C. {ECO:0000259|SMART:SM00984}.		REGION 276 280 Substrate binding. {ECO:0000256|PIRSR:PIRSR500134-2}.;REGION 152 155 Substrate binding. {ECO:0000256|PIRSR:PIRSR500134-2}.		UDP-glucose/GDP-mannose dehydrogenase family	SIMILARITY: Belongs to the UDP-glucose/GDP-mannose dehydrogenase family. {ECO:0000256|PIRNR:PIRNR000124}.	186.89	5864100000	66	19	14	14	14	16	0
Q8AAT4	BT_0380	Nucleotide sugar epimerase	Cytosol		-1.22682	-1.04109	0.254135	-0.78695	1.48094	7.62382	7.17801	6.94111	7.25451	0.75	0	0	0	+				carbohydrate metabolic process [GO:0005975];racemase and epimerase activity, acting on carbohydrates and derivatives [GO:0016857];coenzyme binding [GO:0050662]	carbohydrate metabolic process [GO:0005975];racemase and epimerase activity, acting on carbohydrates and derivatives [GO:0016857];coenzyme binding [GO:0050662]			Reference proteome;Complete proteome									DOMAIN 13 269 Epimerase. {ECO:0000259|Pfam:PF01370}.						20.469	170140000	3	6	0	2	1	0	0
Q8AAT3	BT_0381	Capsular polysaccharide biosynthesis protein capD	Cytosol		-5.93791	-1.06486	-4.47047	-5.53533	1.46746	9.03835	8.5966	6.9303	7.25086	10.75	4.25	0	0	+	+	+		lipopolysaccharide biosynthetic process [GO:0009103];UDP-glucose 4-epimerase activity [GO:0003978]	lipopolysaccharide biosynthetic process [GO:0009103];UDP-glucose 4-epimerase activity [GO:0003978]			Reference proteome;Complete proteome									DOMAIN 291 338 Polysacc_syn_2C. {ECO:0000259|Pfam:PF08485}.;DOMAIN 9 288 Polysacc_synt_2. {ECO:0000259|Pfam:PF02719}.						264.16	5397200000	60	15	11	10	10	12	3
Q8AAT2	BT_0382	Capsular polysaccharide biosynthesis protein Cps4K	Cytosol		-2.41275	-1.78426	0.0776312	-1.70663	2.4904	8.12121	7.37153	6.85778	7.3949	2.25	0	0	0	+	+			coenzyme binding [GO:0050662];catalytic activity [GO:0003824]	coenzyme binding [GO:0050662];catalytic activity [GO:0003824]			Reference proteome;Complete proteome									DOMAIN 3 202 Epimerase. {ECO:0000259|Pfam:PF01370}.						16.822	619350000	9	4	3	3	1	2	0
Q8AAT1	BT_0383	Putative UDP-N-acetylglucosamine 2-epimerase	Cytosol		-5.64562	-0.290686	-3.50356	-3.79424	2.14203	8.89198	8.24716	7.10498	7.19248	8.5	1.5	0	0.25	+	+	+		UDP-N-acetylglucosamine 2-epimerase activity [GO:0008761]	UDP-N-acetylglucosamine 2-epimerase activity [GO:0008761]			Isomerase;Reference proteome;Complete proteome									DOMAIN 43 381 Epimerase_2. {ECO:0000259|Pfam:PF02350}.				UDP-N-acetylglucosamine 2-epimerase family	SIMILARITY: Belongs to the UDP-N-acetylglucosamine 2-epimerase family. {ECO:0000256|RuleBase:RU003513}.	167.47	3562400000	41	16	6	8	10	10	0
Q8AAS8	BT_0386	Putative F420H2-dehydrogenase	Cytosol		-1.74438	-0.820218	-0.437189	-1.25741	1.3072	7.75095	7.35745	6.97893	7.22584	1.5	0	0	0.25	+	+							Reference proteome;Complete proteome									DOMAIN 38 68 4Fe-4S ferredoxin-type. {ECO:0000259|PROSITE:PS51379}.;DOMAIN 4 33 4Fe-4S ferredoxin-type. {ECO:0000259|PROSITE:PS51379}.						8.6476	398190000	7	3	1	1	2	2	0
Q8AAS6	BT_0388	Galactoside O-acetyltransferase	Cytosol		0.768661	-1.17245	0.768796	-0.403652	0.000114049	7.25996	7.25992	7.13841	7.49135	2	0	0	0				+	O-acyltransferase activity [GO:0008374];Cytosol[GO:0005829]	O-acyltransferase activity [GO:0008374];Cytosol[GO:0005829]			Reference proteome;Transferase;Complete proteome															10.149	77882000	8	2	2	1	2	3	0
Q8AAS0	BT_0394	Capsular polysaccharide biosynthesis glycosyltransferase	Cytosol		1.01402	-0.591617	1.15379	0.562178	0.139761	7.13237	7.09029	7.25953	7.43762	0.75	0	0	0					transferase activity, transferring glycosyl groups [GO:0016757]	transferase activity, transferring glycosyl groups [GO:0016757]			Reference proteome;Transferase;Complete proteome									DOMAIN 185 342 Glycos_transf_1. {ECO:0000259|Pfam:PF00534}.;DOMAIN 5 148 Glyco_trans_4-like_N. {ECO:0000259|Pfam:PF13477}.						3.2564	45416000	3	1	1	1	0	1	0
Q8AA52;Q8AAR6	BT_0398;BT_0613	Polysaccharide export outer membrane protein;Putative membrane protein involved in polysaccharide export	Lipoprotein		-1.60565	-4.19944	1.12368	-3.07577	2.72935	8.75785	7.93624	7.01034	8.2745	2.75	1.25	0	2.75	+	+		+	polysaccharide transmembrane transporter activity [GO:0015159];integral component of membrane [GO:0016021]	polysaccharide transmembrane transporter activity [GO:0015159];integral component of membrane [GO:0016021]			Membrane;Reference proteome;Transmembrane;Transmembrane helix;Complete proteome	TRANSMEM 244 263 Helical. {ECO:0000256|SAM:Phobius}.;TRANSMEM 297 316 Helical. {ECO:0000256|SAM:Phobius}.								DOMAIN 147 201 SLBB. {ECO:0000259|Pfam:PF10531}.;DOMAIN 200 254 SLBB. {ECO:0000259|Pfam:PF10531}.						106.02	2500900000	27	NaN	3	2	3	3	1
Q8AAR4	BT_0400	Putative tyrosine-protein kinase in capsular polysaccharide biosynthesis region	TM		-0.655416	-1.60666	0.656923	-0.949735	1.31236	7.5539	7.15884	6.87294	7.3566	0	0.25	0	0	+			+	extracellular polysaccharide biosynthetic process [GO:0045226];kinase activity [GO:0016301];integral component of membrane [GO:0016021]	extracellular polysaccharide biosynthetic process [GO:0045226];kinase activity [GO:0016301];integral component of membrane [GO:0016021]			Kinase;Membrane;Reference proteome;Transferase;Transmembrane;Transmembrane helix;Complete proteome	TRANSMEM 126 146 Helical. {ECO:0000256|SAM:Phobius}.								DOMAIN 214 358 AAA_31. {ECO:0000259|Pfam:PF13614}.;DOMAIN 70 144 GNVR. {ECO:0000259|Pfam:PF13807}.						4.3185	4949400	1	8	0	0	0	0	0
Q8AAQ8	BT_0406	Uncharacterized protein	Cytosol		-3.90293	-0.836867	-3.67403	-4.5109	0.228907	8.55068	8.48178	7.12386	7.37578	1.75	2.25	0	0.25		+	+						Complete proteome;Reference proteome;Coiled coil															25.718	1849600000	17	7	2	2	1	2	3
Q8AAQ7	BT_0407	Uncharacterized protein	Cytosol		-0.499253	0.91064	-0.601389	0.309251	-0.102136	7.29871	7.32945	7.42255	7.14842	0.25	0	0	0					integral component of membrane [GO:0016021]	integral component of membrane [GO:0016021]			Membrane;Reference proteome;Transmembrane;Transmembrane helix;Complete proteome	TRANSMEM 75 97 Helical. {ECO:0000256|SAM:Phobius}.;TRANSMEM 39 69 Helical. {ECO:0000256|SAM:Phobius}.														4.4322	221070000	1	1	1	0	0	0	0
Q8AAQ6	BT_0408	Uncharacterized protein	Cytosol		-6.05298	-4.29456	-3.33361	-7.62818	2.71922	10.0173	9.19869	6.90238	8.19517	33.75	7.25	0	1.5	+	+	+	+	integral component of membrane [GO:0016021]	integral component of membrane [GO:0016021]			Membrane;Reference proteome;Transmembrane;Transmembrane helix;Complete proteome	TRANSMEM 6 25 Helical. {ECO:0000256|SAM:Phobius}.														269.2	38165000000	170	8	41	30	35	29	7
Q8AAQ5	BT_0409	Putative short-chain dehydrogenase	Lipoprotein		-4.1165	-5.15209	-2.49587	-7.64796	1.62061	9.75212	9.26426	6.962	8.51293	24.25	9	0	4	+	+	+	+	oxidoreductase activity [GO:0016491]	oxidoreductase activity [GO:0016491]			Reference proteome;Complete proteome													Short-chain dehydrogenases/reductases (SDR) family	SIMILARITY: Belongs to the short-chain dehydrogenases/reductases (SDR) family. {ECO:0000256|RuleBase:RU000363}.	299.1	26585000000	149	16	24	25	25	23	10
Q8AAQ4	BT_0410	Sporulation related	Lipoprotein		0.755074	-1.25805	-2.08788	-3.34593	-2.84296	10.0217	10.8775	9.87026	10.249	17.75	27	9.75	15.25	+	+	+	+	peptidoglycan binding [GO:0042834]	peptidoglycan binding [GO:0042834]			Reference proteome;Signal;Complete proteome					SIGNAL 1 18 {ECO:0000256|SAM:SignalP}.				DOMAIN 80 161 SPOR. {ECO:0000259|PROSITE:PS51724}.						251.84	112190000000	279	12	16	19	15	21	32
Q8AAQ3	BT_0411	CysQ, sulfite synthesis pathway protein	Cytosol		-5.94416	0.110427	-4.50526	-4.39483	1.43889	9.06379	8.63064	7.30766	7.27442	12.75	4.75	0	0	+	+	+		magnesium ion binding [GO:0000287];phosphatidylinositol phosphorylation [GO:0046854];membrane [GO:0016020]	magnesium ion binding [GO:0000287];phosphatidylinositol phosphorylation [GO:0046854];membrane [GO:0016020]			Complete proteome;Reference proteome;3D-structure															253.98	5487100000	70	15	11	12	12	16	4
Q8AAQ2	BT_0412	Putative Na+/sulfate symporter	TM		-2.55323	-0.17447	-3.27562	-3.45009	-0.722392	8.08219	8.29965	7.26107	7.31359	3.5	2	0	0		+	+		cation transmembrane transporter activity [GO:0008324];potassium ion transport [GO:0006813];integral component of membrane [GO:0016021]	cation transmembrane transporter activity [GO:0008324];potassium ion transport [GO:0006813];integral component of membrane [GO:0016021]			Membrane;Reference proteome;Transmembrane;Transmembrane helix;Complete proteome	TRANSMEM 140 166 Helical. {ECO:0000256|SAM:Phobius}.;TRANSMEM 178 196 Helical. {ECO:0000256|SAM:Phobius}.;TRANSMEM 314 334 Helical. {ECO:0000256|SAM:Phobius}.;TRANSMEM 346 364 Helical. {ECO:0000256|SAM:Phobius}.;TRANSMEM 376 404 Helical. {ECO:0000256|SAM:Phobius}.;TRANSMEM 410 427 Helical. {ECO:0000256|SAM:Phobius}.;TRANSMEM 434 451 Helical. {ECO:0000256|SAM:Phobius}.;TRANSMEM 457 475 Helical. {E…								DOMAIN 211 296 RCK C-terminal. {ECO:0000259|PROSITE:PS51202}.						14.374	866290000	22	4	3	4	4	3	2
Q8AAQ1	BT_0413	Adenylyl-sulfate kinase (EC 2.7.1.25) (APS kinase) (ATP adenosine-5'-phosphosulfate 3'-phosphotransferase) (Adenosine-5'-phosphosulfate kinase)	Cytosol		-5.57008	-2.77769	-4.68268	-7.46037	0.887402	9.41899	9.15185	6.90606	7.74223	11.25	1.5	0.5	1.75	+	+	+		ATP binding [GO:0005524];hydrogen sulfide biosynthetic process [GO:0070814];sulfate assimilation [GO:0000103];adenylylsulfate kinase activity [GO:0004020]	ATP binding [GO:0005524];hydrogen sulfide biosynthetic process [GO:0070814];sulfate assimilation [GO:0000103];adenylylsulfate kinase activity [GO:0004020]		hydrogen sulfide biosynthesis;sulfite from sulfate: step 2/3. {ECO:0000255|HAMAP-Rule:MF_00065}.;PATHWAY: Sulfur metabolism	Complete proteome;Kinase;Nucleotide-binding;Phosphoprotein;Reference proteome;Transferase;ATP-binding													APS kinase family	SIMILARITY: Belongs to the APS kinase family. {ECO:0000255|HAMAP-Rule:MF_00065}.	192.05	15201000000	60	13	11	13	9	12	0
Q8AAQ0	BT_0414	Sulfate adenylyltransferase subunit 2 (EC 2.7.7.4) (ATP-sulfurylase small subunit) (Sulfate adenylate transferase) (SAT)	Cytosol		-8.16882	-0.314111	-6.44607	-6.76018	1.72277	9.63783	9.11923	7.08421	7.17877	18.25	9	0	0	+	+	+		hydrogen sulfide biosynthetic process [GO:0070814];sulfate adenylyltransferase (ATP) activity [GO:0004781];sulfate reduction [GO:0019419];ATP binding [GO:0005524]	hydrogen sulfide biosynthetic process [GO:0070814];sulfate adenylyltransferase (ATP) activity [GO:0004781];sulfate reduction [GO:0019419];ATP binding [GO:0005524]		hydrogen sulfide biosynthesis;sulfite from sulfate: step 1/3. {ECO:0000255|HAMAP-Rule:MF_00064}.;PATHWAY: Sulfur metabolism	Complete proteome;Nucleotide-binding;Nucleotidyltransferase;Reference proteome;Transferase;ATP-binding													PAPS reductase family, CysD subfamily	SIMILARITY: Belongs to the PAPS reductase family. CysD subfamily. {ECO:0000255|HAMAP-Rule:MF_00064}.	240.18	20514000000	109	19	18	17	20	18	7
Q8AAP9	BT_0415	Sulfate adenylyltransferase subunit 1 (EC 2.7.7.4) (ATP-sulfurylase large subunit) (Sulfate adenylate transferase) (SAT)	Cytosol		-7.52041	-1.10882	-5.51582	-6.62465	2.00461	9.68182	9.07837	7.08416	7.41795	28	12	0	0.25	+	+	+		GTP binding [GO:0005525];GTPase activity [GO:0003924];hydrogen sulfide biosynthetic process [GO:0070814];sulfate adenylyltransferase (ATP) activity [GO:0004781];sulfur compound metabolic process [GO:0006790];ATP binding [GO:0005524]	GTP binding [GO:0005525];GTPase activity [GO:0003924];hydrogen sulfide biosynthetic process [GO:0070814];sulfate adenylyltransferase (ATP) activity [GO:0004781];sulfur compound metabolic process [GO:0006790];ATP binding [GO:0005524]		hydrogen sulfide biosynthesis;sulfite from sulfate: step 1/3. {ECO:0000255|HAMAP-Rule:MF_00062}.;PATHWAY: Sulfur metabolism	Complete proteome;GTP-binding;Nucleotide-binding;Nucleotidyltransferase;Reference proteome;Transferase;ATP-binding									DOMAIN 17 232 tr-type G.		REGION 105 108 G3. {ECO:0000250}.;REGION 160 163 G4. {ECO:0000250}.;REGION 197 199 G5. {ECO:0000250}.;REGION 84 88 G2. {ECO:0000250}.;REGION 26 33 G1. {ECO:0000250}.		TRAFAC class translation factor GTPase superfamily, Classic translation factor GTPase family, CysN/NodQ subfamily	SIMILARITY: Belongs to the TRAFAC class translation factor GTPase superfamily. Classic translation factor GTPase family. CysN/NodQ subfamily. {ECO:0000255|HAMAP-Rule:MF_00062}.	323.31	21453000000	161	28	31	30	27	24	8
Q8AAP8	BT_0416	Possible sulfotransferase	Cytosol		-6.12155	-2.30811	-3.88367	-6.19178	2.2379	9.64036	8.96669	7.10278	7.79759	19	7.25	0	0.5	+	+	+	+	transferase activity [GO:0016740]	transferase activity [GO:0016740]			Reference proteome;Transferase;Complete proteome															323.31	18825000000	107	19	19	21	18	18	6
Q8AAP7	BT_0417	Uncharacterized protein	SPI		2.53563	-3.87589	3.39794	-0.477946	0.862314	9.14728	8.88769	8.74382	9.91058	11.5	5.5	3.5	18.5	+	+	+	+					Reference proteome;Signal;Complete proteome					SIGNAL 1 25 {ECO:0000256|SAM:SignalP}.										210.79	9849200000	156	20	13	11	11	11	7
Q8AAP6	BT_0418	Outer membrane porin F	SPI		-0.137196	-0.304705	-5.38073	-5.68544	-5.24363	10.3713	11.9498	10.2383	10.33	46.5	571.25	19.75	39	+	+	+	+	integral component of membrane [GO:0016021]	integral component of membrane [GO:0016021]			Complete proteome;Membrane;Reference proteome;Coiled coil									DOMAIN 261 372 OmpA-like. {ECO:0000259|PROSITE:PS51123}.						323.31	1119500000000	2706	55	38	53	36	59	549
Q8AAP4	BT_0420	Peptide deformylase (PDF) (EC 3.5.1.88) (Polypeptide deformylase)	Cytosol		-1.29539	-7.07881	0.436723	-6.64209	1.7321	9.332	8.81059	6.81112	8.94205	13.5	6	0	7.5	+	+	+	+	co-translational protein modification [GO:0043686];N-terminal protein amino acid modification [GO:0031365];peptide deformylase activity [GO:0042586];translation [GO:0006412];metal ion binding [GO:0046872]	co-translational protein modification [GO:0043686];N-terminal protein amino acid modification [GO:0031365];peptide deformylase activity [GO:0042586];translation [GO:0006412];metal ion binding [GO:0046872]			Hydrolase;Iron;Metal-binding;Protein biosynthesis;Reference proteome;Complete proteome													Polypeptide deformylase family	SIMILARITY: Belongs to the polypeptide deformylase family. {ECO:0000255|HAMAP-Rule:MF_00163}.	282.19	10542000000	108	12	13	14	12	15	4
Q8AAP3	BT_0421	Tetratricopeptide repeat (TPR) family protein	SPI		5.51214	-6.35916	6.80129	0.442127	1.28912	7.70646	7.31839	7.45149	9.36578	1	0	0	22.25	+		+	+					Reference proteome;Signal;TPR repeat;Complete proteome					SIGNAL 1 18 {ECO:0000256|SAM:SignalP}.				DOMAIN 567 670 TPR_REGION. {ECO:0000259|PROSITE:PS50293}.;DOMAIN 22 361 TPR_REGION. {ECO:0000259|PROSITE:PS50293}.			REPEAT 124 157 TPR. {ECO:0000256|PROSITE-ProRule:PRU00339}.;REPEAT 158 191 TPR. {ECO:0000256|PROSITE-ProRule:PRU00339}.;REPEAT 192 225 TPR. {ECO:0000256|PROSITE-ProRule:PRU00339}.;REPEAT 226 259 TPR. {ECO:0000256|PROSITE-ProRule:PRU00339}.;REPEAT 260 293 TPR. {ECO:0000256|PROSITE-ProRule:PRU00339}.;REPEAT 294 327 TPR. {ECO:0000256|PROSITE-ProRule:PRU00339}.;REPEAT 56 89 TPR. {ECO:0000256|PROSITE-…			186.09	1168700000	93	27	1	1	2	0	0
Q8AAP2	BT_0422	Threonine--tRNA ligase (EC 6.1.1.3) (Threonyl-tRNA synthetase) (ThrRS)	Cytosol		-9.35986	-0.287425	-8.9578	-9.24522	0.402189	10.2757	10.1547	7.37158	7.4581	64.5	44	0	0		+	+		ATP binding [GO:0005524];metal ion binding [GO:0046872];threonine-tRNA ligase activity [GO:0004829];threonyl-tRNA aminoacylation [GO:0006435];cytoplasm [GO:0005737]	ATP binding [GO:0005524];metal ion binding [GO:0046872];threonine-tRNA ligase activity [GO:0004829];threonyl-tRNA aminoacylation [GO:0006435];cytoplasm [GO:0005737]	SUBCELLULAR LOCATION: Cytoplasm {ECO:0000255|HAMAP-Rule:MF_00184}.		Aminoacyl-tRNA synthetase;Complete proteome;Cytoplasm;Ligase;Metal-binding;Nucleotide-binding;Protein biosynthesis;Reference proteome;Zinc;ATP-binding											REGION 242 541 Catalytic.		Class-II aminoacyl-tRNA synthetase family	SIMILARITY: Belongs to the class-II aminoacyl-tRNA synthetase family. {ECO:0000255|HAMAP-Rule:MF_00184}.	323.31	110900000000	434	49	63	65	65	65	37
Q8AAP1	BT_0423	Translation initiation factor IF-3	Cytosol		-3.019	-1.90184	-1.7461	-3.64793	1.27292	9.60184	9.21865	8.12052	8.69303	11.75	7.5	0.5	3.5	+	+	+	+	translation initiation factor activity [GO:0003743];cytoplasm [GO:0005737]	translation initiation factor activity [GO:0003743];cytoplasm [GO:0005737]	SUBCELLULAR LOCATION: Cytoplasm {ECO:0000255|HAMAP-Rule:MF_00080}.		Cytoplasm;Initiation factor;Protein biosynthesis;Reference proteome;Complete proteome													IF-3 family	SIMILARITY: Belongs to the IF-3 family. {ECO:0000255|HAMAP-Rule:MF_00080}.	159.43	19151000000	93	13	13	13	12	9	7
Q8AAP0	BT_0424	50S ribosomal protein L35	Cytosol		2.37764	2.61115	-3.57363	-0.962478	-5.95126	8.05325	9.84476	9.55502	8.76899	3.5	20.5	5.75	3.25	+		+	+	structural constituent of ribosome [GO:0003735];translation [GO:0006412];Cytosolc large ribosomal subunit [GO:0022625]	structural constituent of ribosome [GO:0003735];translation [GO:0006412];Cytosolc large ribosomal subunit [GO:0022625]			Reference proteome;Ribonucleoprotein;Ribosomal protein;Complete proteome													Bacterial ribosomal protein bL35 family	SIMILARITY: Belongs to the bacterial ribosomal protein bL35 family. {ECO:0000255|HAMAP-Rule:MF_00514}.	103.35	12450000000	132	10	4	5	3	2	23
Q8AAN9	BT_0425	50S ribosomal protein L20	Cytosol		0.534199	-0.764359	-2.5688	-3.33316	-3.10302	9.70006	10.6342	9.63078	9.86087	6	20.25	6.5	8.5	+	+	+	+	rRNA binding [GO:0019843];structural constituent of ribosome [GO:0003735];translation [GO:0006412];ribosome [GO:0005840]	rRNA binding [GO:0019843];structural constituent of ribosome [GO:0003735];translation [GO:0006412];ribosome [GO:0005840]			Reference proteome;Ribonucleoprotein;Ribosomal protein;RNA-binding;rRNA-binding;Complete proteome													Bacterial ribosomal protein bL20 family	SIMILARITY: Belongs to the bacterial ribosomal protein bL20 family. {ECO:0000255|HAMAP-Rule:MF_00382}.	90.168	78100000000	165	12	6	8	5	5	21
Q8AAN8	BT_0426	4Fe-4S ferredoxin, iron-sulfur binding-like protein	Cytosol		-0.352191	-0.872862	-0.0163344	-0.889197	0.335828	7.32923	7.22813	6.96046	7.22321	0.25	0	0	0									Reference proteome;Complete proteome									DOMAIN 215 242 4Fe-4S ferredoxin-type. {ECO:0000259|PROSITE:PS51379}.;DOMAIN 185 214 4Fe-4S ferredoxin-type. {ECO:0000259|PROSITE:PS51379}.						2.6099	94022000	1	1	0	0	1	0	0
Q8AAN7	BT_0427	Xanthine phosphoribosyltransferase (XPRTase) (EC 2.4.2.22)	Cytosol		-4.1176	1.37411	-1.11784	0.256277	2.99976	8.30521	7.40219	7.47934	7.06569	2.5	0	0	0	+			+	purine ribonucleoside salvage [GO:0006166];xanthine metabolic process [GO:0046110];xanthine phosphoribosyltransferase activity [GO:0000310];XMP salvage [GO:0032265];cytoplasm [GO:0005737]	purine ribonucleoside salvage [GO:0006166];xanthine metabolic process [GO:0046110];xanthine phosphoribosyltransferase activity [GO:0000310];XMP salvage [GO:0032265];cytoplasm [GO:0005737]	SUBCELLULAR LOCATION: Cytoplasm {ECO:0000255|HAMAP-Rule:MF_01184}.	XMP biosynthesis via salvage pathway;XMP from xanthine: step 1/1. {ECO:0000255|HAMAP-Rule:MF_01184}.;PATHWAY: Purine metabolism	Cytoplasm;Glycosyltransferase;Purine salvage;Reference proteome;Transferase;Complete proteome											REGION 127 131 5-phospho-alpha-D-ribose 1-diphosphate binding. {ECO:0000255|HAMAP-Rule:MF_01184}.		Purine/pyrimidine phosphoribosyltransferase family, Xpt subfamily	SIMILARITY: Belongs to the purine/pyrimidine phosphoribosyltransferase family. Xpt subfamily. {ECO:0000255|HAMAP-Rule:MF_01184}.	32.725	909350000	10	4	3	3	2	2	0
Q8AAN6	BT_0428	Phenylacetate-coenzyme A ligase (EC 6.2.1.30) (Phenylacetyl-CoA ligase)	Cytosol		-4.50407	-0.564486	-3.30192	-3.86641	1.20215	8.86092	8.49903	7.33513	7.50506	10.25	1.75	0	0.25	+	+	+		nucleotide binding [GO:0000166];phenylacetate catabolic process [GO:0010124];phenylacetate-CoA ligase activity [GO:0047475];metal ion binding [GO:0046872]	nucleotide binding [GO:0000166];phenylacetate catabolic process [GO:0010124];phenylacetate-CoA ligase activity [GO:0047475];metal ion binding [GO:0046872]		phenylacetate degradation. {ECO:0000256|PIRNR:PIRNR006444}.;PATHWAY: Aromatic compound metabolism	Complete proteome;Ligase;Metal-binding;Nucleotide-binding;Reference proteome;Zinc;3D-structure									DOMAIN 337 432 AMP-binding_C_2. {ECO:0000259|Pfam:PF14535}.;DOMAIN 93 287 AMP-binding. {ECO:0000259|Pfam:PF00501}.		REGION 187 190 Coenzyme A binding. {ECO:0000213|PDB:4R1L, ECO:0000213|PDB:4RVN}.;REGION 164 166 Coenzyme A binding. {ECO:0000213|PDB:4R1L, ECO:0000213|PDB:4RVN}.		Phenylacetyl-CoA ligase family	SIMILARITY: Belongs to the phenylacetyl-CoA ligase family. {ECO:0000256|PIRNR:PIRNR006444}.	112.95	3936300000	49	14	9	13	11	8	1
Q8AAN5	BT_0429	Indolepyruvate oxidoreductase subunit iorB	Cytosol		0.457297	-6.32365	2.55006	-3.7736	2.09277	8.43652	7.80654	6.67057	8.57418	3.5	0	0	6.25	+	+	+	+	oxidoreductase activity, acting on the aldehyde or oxo group of donors [GO:0016903];response to oxidative stress [GO:0006979];oxidoreductase activity [GO:0016491]	oxidoreductase activity, acting on the aldehyde or oxo group of donors [GO:0016903];response to oxidative stress [GO:0006979];oxidoreductase activity [GO:0016491]			Pyruvate;Reference proteome;Complete proteome									DOMAIN 11 186 POR. {ECO:0000259|Pfam:PF01558}.						42.653	1198100000	39	8	2	4	4	4	0
Q8AAN4	BT_0430	Indolepyruvate oxidoreductase subunit IorA (IOR) (EC 1.2.7.8) (Indolepyruvate ferredoxin oxidoreductase subunit alpha)	Cytosol		-6.50935	-0.180562	-5.00675	-5.18732	1.50259	9.216	8.76368	7.20214	7.25649	11.5	4.25	0.25	0	+	+	+		indolepyruvate ferredoxin oxidoreductase activity [GO:0043805];metal ion binding [GO:0046872];thiamine pyrophosphate binding [GO:0030976];4 iron, 4 sulfur cluster binding [GO:0051539]	indolepyruvate ferredoxin oxidoreductase activity [GO:0043805];metal ion binding [GO:0046872];thiamine pyrophosphate binding [GO:0030976];4 iron, 4 sulfur cluster binding [GO:0051539]			Complete proteome;Electron transport;Iron;Iron-sulfur;Metal-binding;Oxidoreductase;Pyruvate;Reference proteome;Transport;4Fe-4S									DOMAIN 380 513 TPP_enzyme_C. {ECO:0000259|Pfam:PF02775}.;DOMAIN 15 181 POR_N. {ECO:0000259|Pfam:PF01855}.						323.31	6824000000	64	15	10	13	11	12	2
Q8AAN2	BT_0432	Putative endonuclease BB0411	SPI		2.35923	-2.556	1.99022	-0.565773	-0.369029	7.17407	7.28516	7.11484	7.88427	0	0	0	1.25	+			+	endonuclease activity [GO:0004519];metal ion binding [GO:0046872];nucleic acid binding [GO:0003676];integral component of membrane [GO:0016021]	endonuclease activity [GO:0004519];metal ion binding [GO:0046872];nucleic acid binding [GO:0003676];integral component of membrane [GO:0016021]			Endonuclease;Hydrolase;Membrane;Nuclease;Reference proteome;Transmembrane;Transmembrane helix;Complete proteome	TRANSMEM 21 41 Helical. {ECO:0000256|SAM:Phobius}.								DOMAIN 84 276 NUC. {ECO:0000259|SMART:SM00477}.;DOMAIN 83 276 Endonuclease_NS. {ECO:0000259|SMART:SM00892}.						5.5333	60224000	5	2	0	0	0	0	0
Q8AAN1	BT_0433	Putative xylose repressor	Cytosol		-1.60366	-0.920004	1.18297	0.262969	2.78664	8.00598	7.16712	7.24628	7.52323	2.5	0	0	0	+		+						Reference proteome;Complete proteome															10.082	485360000	10	4	2	2	3	3	0
Q8AAM5	BT_0439	SusC homolog	SPI		-0.915224	0.945531	-0.786327	0.159203	0.128888	7.38347	7.34467	7.39259	7.10796	0.25	0	0.5	0					extracellular space [GO:0005615];metallocarboxypeptidase activity [GO:0004181];peptide metabolic process [GO:0006518];protein processing [GO:0016485];receptor activity [GO:0004872];transport [GO:0006810];cell outer membrane [GO:0009279]	extracellular space [GO:0005615];metallocarboxypeptidase activity [GO:0004181];peptide metabolic process [GO:0006518];protein processing [GO:0016485];receptor activity [GO:0004872];transport [GO:0006810];cell outer membrane [GO:0009279]	SUBCELLULAR LOCATION: Cell outer membrane {ECO:0000256|RuleBase:RU003357}.		Membrane;Reference proteome;TonB box;Complete proteome									DOMAIN 440 1037 TonB_dep_Rec. {ECO:0000259|Pfam:PF00593}.;DOMAIN 143 246 Plug. {ECO:0000259|Pfam:PF07715}.				TonB-dependent receptor family	SIMILARITY: Belongs to the TonB-dependent receptor family. {ECO:0000256|RuleBase:RU003357}.	3.6816	165240000	3	4	1	0	0	0	0
Q8AAM4	BT_0440	SusD homolog	Lipoprotein		0.237418	-1.60992	1.27264	-0.337282	1.03524	7.36635	7.05471	6.95318	7.43782	0	0	0	0.25	+		+	+					Reference proteome;Complete proteome									DOMAIN 306 627 SusD_RagB. {ECO:0000259|Pfam:PF07980}.;DOMAIN 25 226 SusD-like_3. {ECO:0000259|Pfam:PF14322}.						3.6031	8755800	1	1	0	0	0	0	0
Q8AAL9	BT_0445	Endoglucanase E (EGE)	SPI		0.145334	-0.676921	0.483728	-0.193193	0.338403	7.29743	7.19556	7.1374	7.34118	0.75	0	0	0.75									Reference proteome;Signal;Complete proteome					SIGNAL 1 20 {ECO:0000256|SAM:SignalP}.				DOMAIN 152 311 SGNH_hydro. {ECO:0000259|Pfam:PF13472}.						7.2804	3799100000	6	3	1	1	1	0	0
Q8AAL5	BT_0449	Uncharacterized protein	Cytosol		1.75464	-0.644778	2.75676	2.11198	1.00212	7.29167	6.99001	7.62578	7.81987	0	0	1.5	2	+		+						Reference proteome;Complete proteome									DOMAIN 331 441 DUF4985. {ECO:0000259|Pfam:PF16373}.;DOMAIN 38 324 GHL10. {ECO:0000259|Pfam:PF02638}.						12.603	69688000	14	5	0	0	0	0	0
Q8AAK9	BT_0455	Sialidase (Neuraminidase)	SPI		5.05634	-5.79068	5.13031	-0.660363	0.0739784	7.2889	7.26663	7.06784	8.81101	0	0	0	5.75			+	+	exo-alpha-sialidase activity [GO:0004308];ganglioside catabolic process [GO:0006689];intracellular membrane-bounded organelle [GO:0043231];membrane [GO:0016020];oligosaccharide catabolic process [GO:0009313];pathogenesis [GO:0009405];cytoplasm [GO:0005737]	exo-alpha-sialidase activity [GO:0004308];ganglioside catabolic process [GO:0006689];intracellular membrane-bounded organelle [GO:0043231];membrane [GO:0016020];oligosaccharide catabolic process [GO:0009313];pathogenesis [GO:0009405];cytoplasm [GO:0005737]			Complete proteome;Reference proteome;Signal;3D-structure					SIGNAL 1 22 {ECO:0000256|SAM:SignalP}.				DOMAIN 235 515 Sialidases. {ECO:0000259|Pfam:PF13088}.;DOMAIN 24 172 BNR_assoc_N. {ECO:0000259|Pfam:PF14873}.						44.523	228060000	23	14	0	0	0	0	0
Q8AAK5	BT_0459	Beta-hexosaminidase	Lipoprotein		5.12982	-6.18171	5.408	-0.773717	0.278176	7.33188	7.24814	7.01523	8.87611	0	0	0	2			+	+	carbohydrate metabolic process [GO:0005975];beta-N-acetylhexosaminidase activity [GO:0004563]	carbohydrate metabolic process [GO:0005975];beta-N-acetylhexosaminidase activity [GO:0004563]			Reference proteome;Complete proteome									DOMAIN 609 745 F5/8 type C. {ECO:0000259|PROSITE:PS50022}.						5.2848	315430000	8	1	0	0	0	0	0
Q8A836	BT_0464;BT_1338	dTDP-4-dehydrorhamnose 3,5-epimerase	Cytosol		-0.375677	-3.05277	0.887074	-2.1657	1.26275	8.00265	7.62252	6.97058	7.88956	1.5	0.5	0	1.25	+	+		+	dTDP-4-dehydrorhamnose 3,5-epimerase activity [GO:0008830]	dTDP-4-dehydrorhamnose 3,5-epimerase activity [GO:0008830]			Reference proteome;Complete proteome															20.058	419570000	13	NaN	3	1	0	2	0
Q8AAI3	BT_0481	Polysaccharide export outer membrane protein	Lipoprotein		0.297678	-1.46387	0.641187	-0.822679	0.343532	7.42842	7.32501	7.07736	7.51803	0.5	0	0	0					polysaccharide transmembrane transporter activity [GO:0015159];integral component of membrane [GO:0016021]	polysaccharide transmembrane transporter activity [GO:0015159];integral component of membrane [GO:0016021]			Membrane;Reference proteome;Transmembrane;Transmembrane helix;Complete proteome	TRANSMEM 246 265 Helical. {ECO:0000256|SAM:Phobius}.														7.7799	64893000	2	2	0	1	0	1	0
Q8AAI1	BT_0483	SusC homolog	SPI		0.419526	-1.58132	-0.578422	-2.15974	-0.99794	7.16795	7.46836	6.81822	7.29424	0	0.5	0	0		+		+	membrane [GO:0016020];metallocarboxypeptidase activity [GO:0004181];peptide metabolic process [GO:0006518];protein processing [GO:0016485];receptor activity [GO:0004872];transport [GO:0006810];extracellular space [GO:0005615]	membrane [GO:0016020];metallocarboxypeptidase activity [GO:0004181];peptide metabolic process [GO:0006518];protein processing [GO:0016485];receptor activity [GO:0004872];transport [GO:0006810];extracellular space [GO:0005615]	SUBCELLULAR LOCATION: Cell outer membrane {ECO:0000256|RuleBase:RU003357}.		Membrane;Reference proteome;Signal;TonB box;Complete proteome					SIGNAL 1 24 {ECO:0000256|SAM:SignalP}.				DOMAIN 302 913 TonB_dep_Rec. {ECO:0000259|Pfam:PF00593}.;DOMAIN 45 153 Plug. {ECO:0000259|Pfam:PF07715}.				TonB-dependent receptor family	SIMILARITY: Belongs to the TonB-dependent receptor family. {ECO:0000256|RuleBase:RU003357}.	9.464	42980000	2	1	0	0	0	0	1
Q8AAH9	BT_0486	Altronate hydrolase	Cytosol		-4.83646	-0.574859	-3.87384	-4.4487	0.962634	8.75077	8.46099	7.1218	7.29485	7	4.5	0	0	+	+	+		D-galacturonate catabolic process [GO:0019698];hydrolase activity [GO:0016787];altronate dehydratase activity [GO:0008789]	D-galacturonate catabolic process [GO:0019698];hydrolase activity [GO:0016787];altronate dehydratase activity [GO:0008789]			Hydrolase;Reference proteome;Complete proteome									DOMAIN 12 83 SAF. {ECO:0000259|SMART:SM00858}.						128.04	2454600000	46	11	4	7	8	9	3
Q8AAH8	BT_0487	Transcriptional regulator	Cytosol		5.74956	-6.21512	5.52971	-0.68541	-0.219878	7.27319	7.33938	7.13305	9.00398	0.25	0.25	0	11.25			+	+	regulation of transcription, DNA-templated [GO:0006355];transcription, DNA-templated [GO:0006351];DNA binding [GO:0003677]	regulation of transcription, DNA-templated [GO:0006355];transcription, DNA-templated [GO:0006351];DNA binding [GO:0003677]			DNA-binding;Reference proteome;Transcription;Transcription regulation;Complete proteome									DOMAIN 8 62 HTH lacI-type DNA-binding. {ECO:0000259|PROSITE:PS50932}.						92.342	431030000	47	15	0	0	1	0	0
Q8AAH7	BT_0488	2-dehydro-3-deoxygluconokinase	Cytosol		-1.71415	0.87929	-2.85726	-1.97797	-1.14312	8.12198	8.46609	7.87067	7.60597	3.5	2.5	1.25	0	+	+	+		kinase activity [GO:0016301]	kinase activity [GO:0016301]			Kinase;Reference proteome;Transferase;Complete proteome									DOMAIN 3 312 PfkB. {ECO:0000259|Pfam:PF00294}.						43.443	1120500000	29	8	4	4	4	2	3
Q8AAH6	BT_0489	Putative gluconate aldolase	Cytosol		-0.0743115	2.12841	-2.56595	-0.437541	-2.49165	8.23622	8.98628	8.85456	8.21385	1.75	7.25	2.5	1.5	+	+	+	+	metabolic process [GO:0008152];lyase activity [GO:0016829]	metabolic process [GO:0008152];lyase activity [GO:0016829]			Reference proteome;Complete proteome															30.885	2096200000	52	9	0	3	3	1	9
Q8AAG9	BT_0496	TonB-dependent receptor	SPI	0491-8	-0.177225	-0.62139	-3.18571	-3.8071	-3.00852	7.24027	8.14592	6.99987	7.18692	0	2.25	0	0	+	+	+		receptor activity [GO:0004872];transport [GO:0006810];cell outer membrane [GO:0009279]	receptor activity [GO:0004872];transport [GO:0006810];cell outer membrane [GO:0009279]	SUBCELLULAR LOCATION: Cell outer membrane {ECO:0000256|RuleBase:RU003357}.		Membrane;Receptor;Reference proteome;Signal;TonB box;Complete proteome					SIGNAL 1 22 {ECO:0000256|SAM:SignalP}.				DOMAIN 266 707 TonB_dep_Rec. {ECO:0000259|Pfam:PF00593}.;DOMAIN 123 227 Plug. {ECO:0000259|Pfam:PF07715}.				TonB-dependent receptor family	SIMILARITY: Belongs to the TonB-dependent receptor family. {ECO:0000256|RuleBase:RU003357}.	14.357	150610000	9	5	0	0	0	0	3
Q8AAG8	BT_0497	Putative lipoprotein	Lipoprotein	0491-8	2.85214	-3.5586	2.23994	-1.31866	-0.612211	7.21824	7.40253	7.00558	8.07682	0	0	0.25	1		+	+	+					Lipoprotein;Reference proteome;Signal;Complete proteome					SIGNAL 1 25 {ECO:0000256|SAM:SignalP}.										17.209	44685000	5	3	0	0	0	0	0
Q8AAG7	BT_0498	Lipocalin-like protein	Lipoprotein	0491-8	6.57333	-0.0363469	6.55105	6.51471	-0.0222666	7.31127	7.31798	9.2791	9.29004	0	0	4	6		+	+						Reference proteome;Signal;Complete proteome					SIGNAL 1 24 {ECO:0000256|SAM:SignalP}.				DOMAIN 162 286 Lipocalin-like. {ECO:0000259|Pfam:PF13944}.;DOMAIN 39 142 Lipocalin-like. {ECO:0000259|Pfam:PF13944}.						64.907	1350900000	40	6	0	0	0	0	0
Q8AAG5	BT_0500	Uncharacterized transporter BT_0500	TM		0.618045	-1.88148	1.08882	-0.792665	0.470786	7.25302	7.1113	6.87268	7.43907	0.25	0	0	0		+		+	cation transmembrane transporter activity [GO:0008324];plasma membrane [GO:0005886];potassium ion transport [GO:0006813];integral component of membrane [GO:0016021]	cation transmembrane transporter activity [GO:0008324];plasma membrane [GO:0005886];potassium ion transport [GO:0006813];integral component of membrane [GO:0016021]	Multi-pass membrane protein {ECO:0000305}.;SUBCELLULAR LOCATION: Cell membrane {ECO:0000305}		Complete proteome;Membrane;Reference proteome;Repeat;Transmembrane;Transmembrane helix;Transport;Cell membrane	TRANSMEM 116 134 Helical. {ECO:0000255}.;TRANSMEM 139 161 Helical. {ECO:0000255}.;TRANSMEM 30 52 Helical. {ECO:0000255}.;TRANSMEM 356 376 Helical. {ECO:0000255}.;TRANSMEM 386 408 Helical. {ECO:0000255}.;TRANSMEM 421 440 Helical. {ECO:0000255}.;TRANSMEM 445 467 Helical. {ECO:0000255}.;TRANSMEM 474 496 Helical. {ECO:0000255}.;TRANSMEM 506 528 Helical. {ECO:0000255}.;TRANSMEM 59 77 Helical. {ECO:000…								DOMAIN 263 346 RCK C-terminal 2. {ECO:0000255|PROSITE-ProRule:PRU00544}.;DOMAIN 179 262 RCK C-terminal 1. {ECO:0000255|PROSITE-ProRule:PRU00544}.				AAE transporter (TC 2.A.81) family	SIMILARITY: Belongs to the AAE transporter (TC 2.A.81) family. {ECO:0000305}.	5.3979	124820000	1	2	0	1	0	0	0
Q8AAG3	BT_0502	TonB-dependent outer membrane receptor	SPI		1.04936	4.10753	-5.49607	-1.38854	-6.54545	8.77458	10.745	10.327	9.09047	4.75	76	34	3.75	+	+	+	+	receptor activity [GO:0004872];transport [GO:0006810];cell outer membrane [GO:0009279]	receptor activity [GO:0004872];transport [GO:0006810];cell outer membrane [GO:0009279]	SUBCELLULAR LOCATION: Cell outer membrane {ECO:0000256|RuleBase:RU003357}.		Membrane;Receptor;Reference proteome;Signal;TonB box;Complete proteome					SIGNAL 1 23 {ECO:0000256|SAM:SignalP}.				DOMAIN 344 773 TonB_dep_Rec. {ECO:0000259|Pfam:PF00593}.;DOMAIN 140 243 Plug. {ECO:0000259|Pfam:PF07715}.				TonB-dependent receptor family	SIMILARITY: Belongs to the TonB-dependent receptor family. {ECO:0000256|RuleBase:RU003357}.	323.31	70583000000	474	55	6	4	3	6	77
Q8AAG1	BT_0504	TonB-dependent outer membrane receptor	SPI		0.850879	3.49831	-4.92099	-1.42268	-5.77188	9.5562	11.2937	10.8654	9.81234	19	201.5	83.5	8.75	+	+	+	+	receptor activity [GO:0004872];transport [GO:0006810];cell outer membrane [GO:0009279]	receptor activity [GO:0004872];transport [GO:0006810];cell outer membrane [GO:0009279]	SUBCELLULAR LOCATION: Cell outer membrane {ECO:0000256|RuleBase:RU003357}.		Membrane;Receptor;Reference proteome;Signal;TonB box;Complete proteome					SIGNAL 1 20 {ECO:0000256|SAM:SignalP}.				DOMAIN 284 777 TonB_dep_Rec. {ECO:0000259|Pfam:PF00593}.;DOMAIN 134 237 Plug. {ECO:0000259|Pfam:PF07715}.				TonB-dependent receptor family	SIMILARITY: Belongs to the TonB-dependent receptor family. {ECO:0000256|RuleBase:RU003357}.	323.31	246980000000	1251	72	17	24	16	19	211
Q8AAF4	BT_0511	Uncharacterized protein	Lipoprotein		3.20948	-0.856308	3.41273	2.55643	0.203253	7.32584	7.26465	8.03421	8.29199	0	0	1.25	2		+	+	+					Reference proteome;Complete proteome															21.273	155510000	13	6	0	0	0	0	0
Q8AAE7	BT_0518	Bifunctional purine biosynthesis protein, putative 5-aminoimidazole-4-carboxamide ribonucleotide(AICAR) transformylase/IMP cyclohydrolase	Cytosol		-8.92921	-0.454319	-7.10325	-7.55757	1.82597	9.8746	9.32493	7.04987	7.18664	22.75	14.75	0	0	+	+	+		phosphoribosylaminoimidazolecarboxamide formyltransferase activity [GO:0004643];purine nucleotide biosynthetic process [GO:0006164];IMP cyclohydrolase activity [GO:0003937]	phosphoribosylaminoimidazolecarboxamide formyltransferase activity [GO:0004643];purine nucleotide biosynthetic process [GO:0006164];IMP cyclohydrolase activity [GO:0003937]			Hydrolase;Reference proteome;Complete proteome															323.31	32703000000	150	25	22	25	21	23	10
Q8AAE6	BT_0519	Protein with hemerythrin HHE cation binding region	Cytosol		-2.49882	0.252725	-1.18335	-0.93062	1.31549	7.86032	7.46432	7.18418	7.1081	0.5	0	0	0									Reference proteome;Complete proteome									DOMAIN 81 222 Hemerythrin. {ECO:0000259|Pfam:PF01814}.						5.6002	1449900000	2	2	0	0	0	2	0
Q8AAE5	BT_0520	Transcriptional regulator	Cytosol		-0.761253	-0.670743	0.175272	-0.495472	0.936523	7.33832	7.05639	6.90724	7.10916	0.75	0	0	0	+				regulation of transcription, DNA-templated [GO:0006355];transcription, DNA-templated [GO:0006351];DNA binding [GO:0003677]	regulation of transcription, DNA-templated [GO:0006355];transcription, DNA-templated [GO:0006351];DNA binding [GO:0003677]			DNA-binding;Reference proteome;Transcription;Transcription regulation;Complete proteome									DOMAIN 128 193 HTH luxR-type DNA-binding. {ECO:0000259|PROSITE:PS50043}.						5.807	92019000	3	1	2	0	1	0	0
Q8AAE1	BT_0524	Putative two-component system response regulator	Cytosol		-2.92898	-0.979841	0.188642	-0.791198	3.11761	8.10547	7.16697	6.9288	7.22376	1.5	0.25	0	0	+				phosphorelay signal transduction system [GO:0000160];intracellular [GO:0005622]	phosphorelay signal transduction system [GO:0000160];intracellular [GO:0005622]			Reference proteome;Complete proteome									DOMAIN 4 120 Response regulatory. {ECO:0000259|PROSITE:PS50110}.						27.073	555810000	7	2	2	1	1	2	1
Q8AAE0	BT_0525	LruC domain protein	Lipoprotein	0525	8.96442	-6.91586	10.1741	3.25829	1.20972	7.35684	6.99268	7.97352	10.0554	0	0.25	1.5	33.25		+	+	+					Reference proteome;Signal;Complete proteome					SIGNAL 1 24 {ECO:0000256|SAM:SignalP}.				DOMAIN 593 806 DUF4842. {ECO:0000259|Pfam:PF16130}.						323.31	4107700000	140	33	0	0	0	0	0
Q8AAD9	BT_0526	L-asparaginase I	Cytosol		-0.990001	-0.85348	0.542164	-0.311317	1.53214	7.69474	7.23352	7.1398	7.39672	0.75	0	0	0	+				cellular amino acid metabolic process [GO:0006520];asparaginase activity [GO:0004067]	cellular amino acid metabolic process [GO:0006520];asparaginase activity [GO:0004067]			Reference proteome;Complete proteome									DOMAIN 8 200 Asparaginase. {ECO:0000259|Pfam:PF00710}.		REGION 92 93 Substrate binding. {ECO:0000256|PIRSR:PIRSR001220-2}.				8.273	294200000	3	2	0	0	2	1	0
Q8AAD8	BT_0527	Tryptophan synthase alpha chain (EC 4.2.1.20)	Cytosol		-3.95402	-0.460379	-1.456	-1.91638	2.49802	8.36442	7.61244	7.03555	7.17414	2	0.75	0	0	+	+			tryptophan synthase activity [GO:0004834]	tryptophan synthase activity [GO:0004834]		L-tryptophan biosynthesis;L-tryptophan from chorismate: step 5/5. {ECO:0000255|HAMAP-Rule:MF_00131}.;PATHWAY: Amino-acid biosynthesis	Aromatic amino acid biosynthesis;Complete proteome;Lyase;Reference proteome;Tryptophan biosynthesis;Amino-acid biosynthesis													TrpA family	SIMILARITY: Belongs to the TrpA family. {ECO:0000255|HAMAP-Rule:MF_00131}.	27.954	1189200000	11	6	2	3	2	1	0
Q8AAD6	BT_0529	Indole-3-glycerol phosphate synthase (IGPS) (EC 4.1.1.48)	Cytosol		-0.118128	-1.42283	1.1519	-0.270926	1.27002	7.55707	7.17475	7.0932	7.52151	1.75	0	0	0	+			+	tryptophan biosynthetic process [GO:0000162];indole-3-glycerol-phosphate synthase activity [GO:0004425]	tryptophan biosynthetic process [GO:0000162];indole-3-glycerol-phosphate synthase activity [GO:0004425]		L-tryptophan biosynthesis;L-tryptophan from chorismate: step 4/5. {ECO:0000255|HAMAP-Rule:MF_00134}.;PATHWAY: Amino-acid biosynthesis	Aromatic amino acid biosynthesis;Complete proteome;Decarboxylase;Lyase;Reference proteome;Tryptophan biosynthesis;Amino-acid biosynthesis													TrpC family	SIMILARITY: Belongs to the TrpC family. {ECO:0000255|HAMAP-Rule:MF_00134}.	12.387	157620000	7	3	2	1	2	2	0
Q8AAD5	BT_0530	Anthranilate phosphoribosyltransferase (EC 2.4.2.18)	Cytosol		-3.03063	-0.529702	-0.420799	-0.950502	2.60983	8.24403	7.45839	7.17226	7.33172	6	0.25	0.25	0	+				metal ion binding [GO:0046872];tryptophan biosynthetic process [GO:0000162];anthranilate phosphoribosyltransferase activity [GO:0004048]	metal ion binding [GO:0046872];tryptophan biosynthetic process [GO:0000162];anthranilate phosphoribosyltransferase activity [GO:0004048]		L-tryptophan biosynthesis;L-tryptophan from chorismate: step 2/5. {ECO:0000255|HAMAP-Rule:MF_00211}.;PATHWAY: Amino-acid biosynthesis	Aromatic amino acid biosynthesis;Complete proteome;Glycosyltransferase;Magnesium;Metal-binding;Reference proteome;Transferase;Tryptophan biosynthesis;Amino-acid biosynthesis											REGION 107 115 Phosphoribosylpyrophosphate binding. {ECO:0000255|HAMAP-Rule:MF_00211}.;REGION 89 92 Phosphoribosylpyrophosphate binding. {ECO:0000255|HAMAP-Rule:MF_00211}.;REGION 82 83 Phosphoribosylpyrophosphate binding. {ECO:0000255|HAMAP-Rule:MF_00211}.		Anthranilate phosphoribosyltransferase family	SIMILARITY: Belongs to the anthranilate phosphoribosyltransferase family. {ECO:0000255|HAMAP-Rule:MF_00211}.	130	843300000	26	9	5	7	6	6	0
Q8AAD4	BT_0531	Anthranilate synthase component II	Cytosol		-2.43182	-1.26466	-0.794579	-2.05924	1.63723	7.86945	7.37659	6.7567	7.1374	1.75	0	0	0	+	+		+	tryptophan biosynthetic process [GO:0000162];anthranilate synthase complex [GO:0005950]	tryptophan biosynthetic process [GO:0000162];anthranilate synthase complex [GO:0005950]			Reference proteome;Complete proteome									DOMAIN 2 188 Glutamine amidotransferase type-1. {ECO:0000259|PROSITE:PS51273}.						18.224	340960000	7	2	2	2	2	1	0
Q8AAD3	BT_0532	Anthranilate synthase component I	Cytosol		-3.16743	-0.414099	-0.288491	-0.70259	2.87892	8.31887	7.45223	7.24073	7.36538	2.75	0	0	0	+				biosynthetic process [GO:0009058]	biosynthetic process [GO:0009058]			Reference proteome;Complete proteome									DOMAIN 201 452 Chorismate_bind. {ECO:0000259|Pfam:PF00425}.;DOMAIN 16 160 Anth_synt_I_N. {ECO:0000259|Pfam:PF04715}.						62.304	1010600000	11	7	2	3	1	5	0
Q8AAD2	BT_0533	Tryptophan synthase beta chain (EC 4.2.1.20)	Cytosol		-3.05239	-1.44823	-0.482587	-1.93082	2.5698	8.37239	7.5988	7.01757	7.45353	3.75	0.25	0	0	+	+		+	tryptophan biosynthetic process [GO:0000162];tryptophan synthase activity [GO:0004834];cytoplasm [GO:0005737]	tryptophan biosynthetic process [GO:0000162];tryptophan synthase activity [GO:0004834];cytoplasm [GO:0005737]		L-tryptophan biosynthesis;L-tryptophan from chorismate: step 5/5. {ECO:0000255|HAMAP-Rule:MF_00133}.;PATHWAY: Amino-acid biosynthesis	Aromatic amino acid biosynthesis;Complete proteome;Lyase;Pyridoxal phosphate;Reference proteome;Tryptophan biosynthesis;Amino-acid biosynthesis													TrpB family	SIMILARITY: Belongs to the TrpB family. {ECO:0000255|HAMAP-Rule:MF_00133}.	29.911	1138600000	16	8	5	2	3	5	0
Q8AAD0	BT_0535	Iron-containing alcohol dehydrogenase	Cytosol		-2.57214	-5.45037	-0.495624	-5.94599	2.07652	9.49094	8.86585	7.07592	8.71665	21	5.75	0	1.75	+	+	+	+	oxidoreductase activity [GO:0016491];metal ion binding [GO:0046872]	oxidoreductase activity [GO:0016491];metal ion binding [GO:0046872]			Reference proteome;Complete proteome									DOMAIN 9 348 Fe-ADH. {ECO:0000259|Pfam:PF00465}.						323.31	14136000000	114	19	22	21	18	23	6
Q8A764	BT_0537;BT_1183;BT_1237;BT_1264;BT_1661;BT_4354	Putative two-component system sensor kinase/response regulator;Two-component system sensor histidine kinase;Two-component system sensor histidine kinase/response regulator, hybrid (One component system)	Cytosol		-1.46856	-0.325275	-0.162075	-0.48735	1.30647	7.64404	7.25075	7.10405	7.20196	2	0.75	0	0	+				ATP binding [GO:0005524];intracellular [GO:0005622];phosphorelay sensor kinase activity [GO:0000155];integral component of membrane [GO:0016021];intracellular [GO:0005622]	ATP binding [GO:0005524];intracellular [GO:0005622];phosphorelay sensor kinase activity [GO:0000155];integral component of membrane [GO:0016021];intracellular [GO:0005622]			Coiled coil;Complete proteome;Kinase;Membrane;Nucleotide-binding;Reference proteome;Signal;Transferase;Transmembrane;Transmembrane helix;ATP-binding;Coiled coil;Complete proteome	TRANSMEM 304 326 Helical. {ECO:0000256|SAM:Phobius}.;TRANSMEM 332 352 Helical. {ECO:0000256|SAM:Phobius}.;TRANSMEM 364 384 Helical. {ECO:0000256|SAM:Phobius}.;TRANSMEM 16 35 Helical. {ECO:0000256|SAM:Phobius}.;TRANSMEM 367 389 Helical. {ECO:0000256|SAM:Phobius}.;TRANSMEM 368 386 Helical. {ECO:0000256|SAM:Phobius}.;TRANSMEM 368 388 Helical. {ECO:0000256|SAM:Phobius}.;TRANSMEM 6 33 Helical. {ECO:00…				SIGNAL 1 22 {ECO:0000256|SAM:SignalP}.				DOMAIN 1222 1335 Response regulatory. {ECO:0000259|PROSITE:PS50110}.;DOMAIN 392 601 Histidine kinase. {ECO:0000259|PROSITE:PS50109}.;DOMAIN 685 896 Histidine kinase. {ECO:0000259|PROSITE:PS50109}.;DOMAIN 919 1032 Response regulatory. {ECO:0000259|PROSITE:PS50110}.;DOMAIN 941 1151 Histidine kinase. {ECO:0000259|PROSITE:PS50109}.;DOMAIN 321 374 PAC (PAS-associated C-terminal). {ECO:0000259|PROSITE:…						18.528	359700000	11	NaN	3	1	2	2	0
Q8AAC6	BT_0539	Putative Na+/sulphate transporter	TM		-5.34767	-1.01471	-4.82394	-5.83865	0.52373	9.02316	8.8655	7.10789	7.41335	7.25	6.25	0	0	+	+	+		cation transmembrane transporter activity [GO:0008324];potassium ion transport [GO:0006813];integral component of membrane [GO:0016021]	cation transmembrane transporter activity [GO:0008324];potassium ion transport [GO:0006813];integral component of membrane [GO:0016021]			Membrane;Reference proteome;Transmembrane;Transmembrane helix;Complete proteome	TRANSMEM 132 151 Helical. {ECO:0000256|SAM:Phobius}.;TRANSMEM 171 192 Helical. {ECO:0000256|SAM:Phobius}.;TRANSMEM 449 467 Helical. {ECO:0000256|SAM:Phobius}.;TRANSMEM 512 545 Helical. {ECO:0000256|SAM:Phobius}.;TRANSMEM 52 71 Helical. {ECO:0000256|SAM:Phobius}.;TRANSMEM 557 577 Helical. {ECO:0000256|SAM:Phobius}.;TRANSMEM 597 617 Helical. {ECO:0000256|SAM:Phobius}.;TRANSMEM 91 120 Helical. {ECO:…								DOMAIN 320 404 RCK C-terminal. {ECO:0000259|PROSITE:PS51202}.;DOMAIN 214 307 RCK C-terminal. {ECO:0000259|PROSITE:PS51202}.						134.63	5591500000	54	13	8	7	6	8	6
Q8AAC5	BT_0540	Putative exopolyphosphatase	Cytosol		-2.66827	-0.89738	0.139262	-0.758118	2.80752	8.1346	7.28945	7.06123	7.33137	2	0	0	0	+								Reference proteome;Complete proteome									DOMAIN 31 292 Ppx-GppA. {ECO:0000259|Pfam:PF02541}.						53.402	595050000	8	6	1	1	4	2	0
Q8AAC4	BT_0541	Polyphosphate kinase (EC 2.7.4.1) (ATP-polyphosphate phosphotransferase) (Polyphosphoric acid kinase)	Cytosol		-0.823971	-0.618421	-0.767045	-1.38547	0.0569138	7.49806	7.48093	7.06386	7.25002	0.5	0	0	0.75		+			ATP binding [GO:0005524];metal ion binding [GO:0046872];polyphosphate biosynthetic process [GO:0006799];polyphosphate kinase activity [GO:0008976];polyphosphate kinase complex [GO:0009358]	ATP binding [GO:0005524];metal ion binding [GO:0046872];polyphosphate biosynthetic process [GO:0006799];polyphosphate kinase activity [GO:0008976];polyphosphate kinase complex [GO:0009358]			Complete proteome;Kinase;Magnesium;Metal-binding;Nucleotide-binding;Phosphoprotein;Reference proteome;Transferase;ATP-binding									DOMAIN 126 330 PP_kinase. {ECO:0000259|Pfam:PF02503}.;DOMAIN 340 664 PP_kinase_C. {ECO:0000259|Pfam:PF13090}.;DOMAIN 12 116 PP_kinase_N. {ECO:0000259|Pfam:PF13089}.				Polyphosphate kinase family	SIMILARITY: Belongs to the polyphosphate kinase family. {ECO:0000256|HAMAP-Rule:MF_00347, ECO:0000256|RuleBase:RU003800, ECO:0000256|SAAS:SAAS00537783}.	7.6621	277900000	5	4	0	1	1	0	0
Q8AAC3	BT_0542	tRNA/rRNA methyltransferase, SpoU-like protein	TM		-0.876159	-0.219909	-3.77531	-3.99522	-2.89914	7.32161	8.19434	6.99166	7.05786	0	1.75	0	0	+	+	+		methyltransferase activity [GO:0008168];integral component of membrane [GO:0016021]	methyltransferase activity [GO:0008168];integral component of membrane [GO:0016021]			Membrane;Methyltransferase;Reference proteome;Transferase;Transmembrane;Transmembrane helix;Complete proteome	TRANSMEM 121 140 Helical. {ECO:0000256|SAM:Phobius}.;TRANSMEM 146 167 Helical. {ECO:0000256|SAM:Phobius}.;TRANSMEM 31 53 Helical. {ECO:0000256|SAM:Phobius}.;TRANSMEM 65 83 Helical. {ECO:0000256|SAM:Phobius}.;TRANSMEM 89 109 Helical. {ECO:0000256|SAM:Phobius}.;TRANSMEM 7 25 Helical. {ECO:0000256|SAM:Phobius}.														22.483	169120000	7	1	0	0	0	0	2
Q8AAB9	BT_0546	Uncharacterized protein	SPI		-0.25436	-0.582838	-1.01302	-1.59586	-0.758669	7.27447	7.50285	7.02245	7.1979	0	0.5	0	0		+	+						Reference proteome;Signal;Complete proteome					SIGNAL 1 28 {ECO:0000256|SAM:SignalP}.										6.4099	69342000	2	2	0	0	0	0	1
Q8AAB8	BT_0547	LL-diaminopimelate aminotransferase (DAP-AT) (DAP-aminotransferase) (LL-DAP-aminotransferase) (EC 2.6.1.83)	Cytosol		0.162974	-0.0878022	-0.617243	-0.705045	-0.780231	7.24257	7.47744	7.2652	7.29163	0	0	0	0					lysine biosynthetic process via diaminopimelate [GO:0009089];pyridoxal phosphate binding [GO:0030170];L,L-diaminopimelate aminotransferase activity [GO:0010285]	lysine biosynthetic process via diaminopimelate [GO:0009089];pyridoxal phosphate binding [GO:0030170];L,L-diaminopimelate aminotransferase activity [GO:0010285]		LL-2,6-diaminopimelate from (S)-tetrahydrodipicolinate (aminotransferase route): step 1/1. {ECO:0000255|HAMAP-Rule:MF_01642}.;L-lysine biosynthesis via DAP pathway;PATHWAY: Amino-acid biosynthesis	Complete proteome;Pyridoxal phosphate;Reference proteome;Transferase;Aminotransferase											REGION 247 249 Pyridoxal phosphate binding. {ECO:0000255|HAMAP-Rule:MF_01642}.;REGION 108 109 Pyridoxal phosphate binding. {ECO:0000255|HAMAP-Rule:MF_01642}.		Class-I pyridoxal-phosphate-dependent aminotransferase family, LL-diaminopimelate aminotransferase subfamily	SIMILARITY: Belongs to the class-I pyridoxal-phosphate-dependent aminotransferase family. LL-diaminopimelate aminotransferase subfamily. {ECO:0000255|HAMAP-Rule:MF_01642}.	3.7716	192340000	0	1	0	0	0	0	0
Q8AAB6	BT_0549	Putative thioredoxin	Cytosol		1.15636	-6.93987	5.54521	-1.39466	4.38886	8.57514	7.25396	6.83413	8.92324	2.25	0	0	4.25	+	+	+	+	cell redox homeostasis [GO:0045454];cellular response to oxidative stress [GO:0034599];oxidoreductase activity, acting on a sulfur group of donors, disulfide as acceptor [GO:0016671];protein disulfide oxidoreductase activity [GO:0015035];protein-disulfide reductase activity [GO:0047134];thioredoxin-disulfide reductase activity [GO:0004791];Cytosol[GO:0005829]	cell redox homeostasis [GO:0045454];cellular response to oxidative stress [GO:0034599];oxidoreductase activity, acting on a sulfur group of donors, disulfide as acceptor [GO:0016671];protein disulfide oxidoreductase activity [GO:0015035];protein-disulfide reductase activity [GO:0047134];thioredoxin-disulfide reductase activity [GO:0004791];Cytosol[GO:0005829]			Reference proteome;Complete proteome									DOMAIN 10 95 Thioredoxin. {ECO:0000259|Pfam:PF00085}.						32.227	2076500000	26	6	2	3	2	2	0
Q8AAB5	BT_0550	Putative glycerophosphodiester phosphodiesterase	Cytosol		5.59001	-5.26876	7.5902	2.32144	2.00023	8.86214	8.26001	8.95883	10.5449	5.25	2.25	4.25	37.25	+	+	+	+	lipid metabolic process [GO:0006629];glycerophosphodiester phosphodiesterase activity [GO:0008889]	lipid metabolic process [GO:0006629];glycerophosphodiester phosphodiesterase activity [GO:0008889]			Reference proteome;Complete proteome									DOMAIN 16 244 GP-PDE. {ECO:0000259|PROSITE:PS51704}.						191.99	15316000000	196	18	5	4	7	5	2
Q8AAB1	BT_0554	Glutamine--fructose-6-phosphate aminotransferase [isomerizing] (EC 2.6.1.16) (D-fructose-6-phosphate amidotransferase) (GFAT) (Glucosamine-6-phosphate synthase) (Hexosephosphate aminotransferase) (L-glutamine--D-fructose-6-phosphate amidotransferase)	Cytosol		-9.81656	-0.357472	-8.52646	-8.88393	1.28999	10.1116	9.72324	7.04891	7.15652	46.75	23	0	0	+	+	+		carbohydrate derivative binding [GO:0097367];carbohydrate derivative biosynthetic process [GO:1901137];glutamine metabolic process [GO:0006541];glutamine-fructose-6-phosphate transaminase (isomerizing) activity [GO:0004360];cytoplasm [GO:0005737]	carbohydrate derivative binding [GO:0097367];carbohydrate derivative biosynthetic process [GO:1901137];glutamine metabolic process [GO:0006541];glutamine-fructose-6-phosphate transaminase (isomerizing) activity [GO:0004360];cytoplasm [GO:0005737]	SUBCELLULAR LOCATION: Cytoplasm {ECO:0000255|HAMAP-Rule:MF_00164}.		Complete proteome;Cytoplasm;Glutamine amidotransferase;Reference proteome;Repeat;Transferase;Aminotransferase									DOMAIN 291 430 SIS 1. {ECO:0000255|HAMAP-Rule:MF_00164}.;DOMAIN 463 604 SIS 2. {ECO:0000255|HAMAP-Rule:MF_00164}.;DOMAIN 2 221 Glutamine amidotransferase type-2. {ECO:0000255|HAMAP-Rule:MF_00164}.						323.31	49423000000	279	33	46	48	47	46	15
Q8AAB0	BT_0555	Amidophosphoribosyltransferase	Cytosol		-7.63801	-0.945224	-6.50086	-7.44609	1.13712	9.62246	9.28015	7.03865	7.32319	25.5	15.25	0	0	+	+	+		nucleoside metabolic process [GO:0009116];transferase activity, transferring glycosyl groups [GO:0016757]	nucleoside metabolic process [GO:0009116];transferase activity, transferring glycosyl groups [GO:0016757]			Glycosyltransferase;Reference proteome;Transferase;Complete proteome									DOMAIN 8 299 Glutamine amidotransferase type-2. {ECO:0000259|PROSITE:PS51278}.						323.31	23022000000	163	32	23	24	25	30	13
Q8AAA9	BT_0556	Carbamoyl-phosphate synthase small chain (EC 6.3.5.5) (Carbamoyl-phosphate synthetase glutamine chain)	Cytosol		-1.97997	-5.82967	-1.0102	-6.83988	0.96979	9.32695	9.03502	6.97601	8.73092	6.5	3.75	0	0.5	+	+	+	+	arginine biosynthetic process [GO:0006526];carbamoyl-phosphate synthase (glutamine-hydrolyzing) activity [GO:0004088];'de novo' pyrimidine nucleobase biosynthetic process [GO:0006207];'de novo' UMP biosynthetic process [GO:0044205];glutamine metabolic process [GO:0006541];ATP binding [GO:0005524]	arginine biosynthetic process [GO:0006526];carbamoyl-phosphate synthase (glutamine-hydrolyzing) activity [GO:0004088];'de novo' pyrimidine nucleobase biosynthetic process [GO:0006207];'de novo' UMP biosynthetic process [GO:0044205];glutamine metabolic process [GO:0006541];ATP binding [GO:0005524]		(S)-dihydroorotate from bicarbonate: step 1/3. {ECO:0000256|HAMAP-Rule:MF_01209}.;carbamoyl phosphate from bicarbonate: step 1/1. {ECO:0000256|HAMAP-Rule:MF_01209}.;L-arginine biosynthesis;PATHWAY: Pyrimidine metabolism;UMP biosynthesis via de novo pathway;PATHWAY: Amino-acid biosynthesis	Amino-acid biosynthesis;Arginine biosynthesis;Complete proteome;Glutamine amidotransferase;Ligase;Nucleotide-binding;Pyrimidine biosynthesis;Reference proteome;ATP-binding									DOMAIN 208 388 Glutamine amidotransferase type-1. {ECO:0000259|PROSITE:PS51273}.		REGION 1 207 CPSase. {ECO:0000256|HAMAP-Rule:MF_01209}.		CarA family	SIMILARITY: Belongs to the CarA family. {ECO:0000256|HAMAP-Rule:MF_01209}.	131.66	14015000000	43	11	6	7	7	6	4
Q8AAA8	BT_0557	Carbamoyl-phosphate synthase (glutamine-hydrolyzing) (EC 6.3.5.5)	Cytosol		-7.10687	-3.52076	-5.50204	-9.02281	1.60482	10.1345	9.6514	6.93526	7.99512	51	29	0	0	+	+	+	+	carbamoyl-phosphate synthase (glutamine-hydrolyzing) activity [GO:0004088];metal ion binding [GO:0046872];nitrogen compound metabolic process [GO:0006807];ATP binding [GO:0005524]	carbamoyl-phosphate synthase (glutamine-hydrolyzing) activity [GO:0004088];metal ion binding [GO:0046872];nitrogen compound metabolic process [GO:0006807];ATP binding [GO:0005524]			Complete proteome;Manganese;Metal-binding;Nucleotide-binding;Reference proteome;ATP-binding									DOMAIN 681 872 ATP-grasp. {ECO:0000259|PROSITE:PS50975}.;DOMAIN 131 323 ATP-grasp. {ECO:0000259|PROSITE:PS50975}.				CarB family	SIMILARITY: Belongs to the CarB family. {ECO:0000256|SAAS:SAAS00570556}.	323.31	61368000000	320	52	53	52	52	47	24
Q8AAA7	BT_0558	Mannose-1-phosphate guanylyltransferase	Cytosol		1.04524	-2.67973	1.02859	-1.65114	-0.0166385	7.14671	7.15172	6.65468	7.46136	0.25	0	0	0		+		+	biosynthetic process [GO:0009058];transferase activity, transferring glycosyl groups [GO:0016757];nucleotidyltransferase activity [GO:0016779]	biosynthetic process [GO:0009058];transferase activity, transferring glycosyl groups [GO:0016757];nucleotidyltransferase activity [GO:0016779]			Nucleotidyltransferase;Reference proteome;Transferase;Complete proteome									DOMAIN 8 282 NTP_transferase. {ECO:0000259|Pfam:PF00483}.						3.0133	90459000	1	1	0	0	0	1	0
Q8AAA5	BT_0560	Outer membrane efflux protein	SPI		-0.425473	4.49485	-6.04971	-1.55486	-5.62423	7.37054	9.0636	8.59554	7.24246	0	8.75	3.5	0	+	+	+	+	transporter activity [GO:0005215]	transporter activity [GO:0005215]			Reference proteome;Complete proteome															127.32	1520500000	49	16	0	0	0	0	8
Q8AAA4	BT_0561	Putative ABC transport system, lipoprotein	Lipoprotein		1.59655	-2.07019	-0.137799	-2.20799	-1.73435	6.94471	7.4668	6.80213	7.42532	1	0	0	0	+	+		+					Lipoprotein;Reference proteome;Complete proteome															3.9146	43591000	4	1	1	1	1	1	0
Q8AAA0	BT_0565	Putative heat shock protein	Cytosol		-2.04465	-5.75296	-1.18075	-6.93371	0.864187	11.0116	10.7515	8.66424	10.3961	164.75	45	3	26.75	+	+	+	+					Reference proteome;Stress response;Complete proteome									DOMAIN 12 103 SHSP. {ECO:0000259|PROSITE:PS01031}.				Small heat shock protein (HSP20) family	SIMILARITY: Belongs to the small heat shock protein (HSP20) family. {ECO:0000256|PROSITE-ProRule:PRU00285, ECO:0000256|RuleBase:RU003616}.	315.95	531190000000	958	14	177	170	152	160	41
Q8AA96	BT_0569	GDSL-like lipase	SPI		11.3258	-10.4346	10.2222	-0.212393	-1.10368	6.79768	7.12993	7.06599	10.2071	0	0	0.75	22.25			+	+	hydrolase activity [GO:0016787]	hydrolase activity [GO:0016787]			Complete proteome;Hydrolase;Reference proteome;Signal;3D-structure					SIGNAL 1 28 {ECO:0000256|SAM:SignalP}.				DOMAIN 58 223 SGNH_hydro. {ECO:0000259|Pfam:PF13472}.						155.63	5878800000	92	14	0	0	0	0	0
Q8AA95	BT_0570	UvrABC system protein B (Protein UvrB) (Excinuclease ABC subunit B)	Cytosol		-5.20171	-1.55047	-2.87515	-4.42562	2.32657	8.94817	8.2478	6.91556	7.3823	11	0.5	0	0.25	+	+	+		ATP binding [GO:0005524];DNA binding [GO:0003677];excinuclease ABC activity [GO:0009381];nucleotide-excision repair [GO:0006289];SOS response [GO:0009432];cytoplasm [GO:0005737]	ATP binding [GO:0005524];DNA binding [GO:0003677];excinuclease ABC activity [GO:0009381];nucleotide-excision repair [GO:0006289];SOS response [GO:0009432];cytoplasm [GO:0005737]	SUBCELLULAR LOCATION: Cytoplasm {ECO:0000255|HAMAP-Rule:MF_00204}.		Complete proteome;Cytoplasm;DNA damage;DNA excision;DNA repair;Excision nuclease;Nucleotide-binding;Reference proteome;SOS response;ATP-binding							DOMAIN: The beta-hairpin motif is involved in DNA binding. {ECO:0000255|HAMAP-Rule:MF_00204}.		DOMAIN 429 591 Helicase C-terminal. {ECO:0000255|HAMAP-Rule:MF_00204}.;DOMAIN 636 671 UVR. {ECO:0000255|HAMAP-Rule:MF_00204}.;DOMAIN 24 412 Helicase ATP-binding. {ECO:0000255|HAMAP-Rule:MF_00204}.	MOTIF 90 113 Beta-hairpin.			UvrB family	SIMILARITY: Belongs to the UvrB family. {ECO:0000255|HAMAP-Rule:MF_00204}.	173.61	4079700000	47	19	12	11	9	12	0
Q8AA94	BT_0571	Phenylacetate-coenzyme A ligase (EC 6.2.1.30) (Phenylacetyl-CoA ligase)	Cytosol		-3.12039	-0.0982266	-3.18825	-3.28648	-0.0678641	7.95926	7.97969	6.99036	7.01993	3.25	1.25	0	0		+	+		phenylacetate catabolic process [GO:0010124];phenylacetate-CoA ligase activity [GO:0047475];nucleotide binding [GO:0000166]	phenylacetate catabolic process [GO:0010124];phenylacetate-CoA ligase activity [GO:0047475];nucleotide binding [GO:0000166]		phenylacetate degradation. {ECO:0000256|PIRNR:PIRNR006444}.;PATHWAY: Aromatic compound metabolism	Ligase;Nucleotide-binding;Reference proteome;Complete proteome									DOMAIN 334 430 AMP-binding_C_2. {ECO:0000259|Pfam:PF14535}.;DOMAIN 82 333 AMP-binding. {ECO:0000259|Pfam:PF00501}.				Phenylacetyl-CoA ligase family	SIMILARITY: Belongs to the phenylacetyl-CoA ligase family. {ECO:0000256|PIRNR:PIRNR006444}.	48.618	743220000	18	6	3	3	5	2	1
Q8AA93	BT_0572	Acetohydroxyacid synthase small subunit Related	Cytosol		0.140983	-1.03525	0.133281	-0.901967	-0.00771892	7.35074	7.35306	7.08154	7.39318	0	0	0	0.5					metabolic process [GO:0008152];amino acid binding [GO:0016597]	metabolic process [GO:0008152];amino acid binding [GO:0016597]			Complete proteome;Reference proteome;3D-structure									DOMAIN 71 141 ACT. {ECO:0000259|PROSITE:PS51671}.						3.0378	8227300	2	2	0	0	0	0	0
Q8AA92	BT_0573	Lipoprotein protein, putative	Lipoprotein	0573-5	2.04382	-2.43967	3.09239	0.652717	1.0486	9.31416	8.9985	9.19499	9.92941	11.75	7.25	4	24.5	+	+	+	+					Lipoprotein;Reference proteome;TPR repeat;Complete proteome												REPEAT 67 100 TPR. {ECO:0000256|PROSITE-ProRule:PRU00339}.			323.31	11299000000	190	17	12	10	12	13	9
Q8AA91	BT_0574	Uncharacterized protein	Cytosol	0573-5	-1.27296	-6.58201	-0.0754753	-6.65748	1.19749	9.40615	9.04567	7.04157	9.02295	10	3.25	0	5.5	+	+		+	DNA-directed 5'-3' RNA polymerase activity [GO:0003899];transcription, DNA-templated [GO:0006351];DNA binding [GO:0003677]	DNA-directed 5'-3' RNA polymerase activity [GO:0003899];transcription, DNA-templated [GO:0006351];DNA binding [GO:0003677]			Reference proteome;Complete proteome															312.6	15105000000	75	8	11	9	10	10	3
Q8AA89	BT_0576	OmpW-like protein	SPI	0576-7	5.12643	2.27459	3.24629	5.52088	-1.88015	7.34231	7.90829	9.57024	8.88552	0	0.25	12.75	7	+	+	+	+	integral component of membrane [GO:0016021]	integral component of membrane [GO:0016021]			Reference proteome;Signal;Complete proteome					SIGNAL 1 23 {ECO:0000256|SAM:SignalP}.				DOMAIN 30 212 OMP_b-brl_2. {ECO:0000259|Pfam:PF13568}.						98.437	1746500000	80	11	0	0	0	0	1
Q8AA88	BT_0577	LysM-repeat protein	SPI	0576-7	1.76434	-2.55486	2.90925	0.354386	1.14492	9.01282	8.66817	8.77485	9.54394	7.5	4.25	2.25	24.5	+	+	+	+					Reference proteome;Signal;Complete proteome					SIGNAL 1 23 {ECO:0000256|SAM:SignalP}.				DOMAIN 158 201 LysM. {ECO:0000259|PROSITE:PS51782}.;DOMAIN 84 128 LysM. {ECO:0000259|PROSITE:PS51782}.;DOMAIN 30 73 LysM. {ECO:0000259|PROSITE:PS51782}.						323.31	5832300000	154	38	6	11	5	8	5
Q8AA87	BT_0578	UvrABC system protein A	Cytosol		-7.11152	-0.993748	-5.44112	-6.43487	1.67037	9.43437	8.93153	6.99444	7.29359	28.5	5.25	0	0	+	+	+		ATP binding [GO:0005524];ATPase activity [GO:0016887];DNA binding [GO:0003677];excinuclease ABC activity [GO:0009381];excinuclease repair complex [GO:0009380];metal ion binding [GO:0046872];nucleotide-excision repair [GO:0006289];cytoplasm [GO:0005737]	ATP binding [GO:0005524];ATPase activity [GO:0016887];DNA binding [GO:0003677];excinuclease ABC activity [GO:0009381];excinuclease repair complex [GO:0009380];metal ion binding [GO:0046872];nucleotide-excision repair [GO:0006289];cytoplasm [GO:0005737]	SUBCELLULAR LOCATION: Cytoplasm {ECO:0000256|SAAS:SAAS00385027}.		Complete proteome;Cytoplasm;DNA damage;DNA excision;DNA repair;DNA-binding;Excision nuclease;Metal-binding;Nucleotide-binding;Reference proteome;Repeat;Zinc;Zinc-finger;ATP-binding									DOMAIN 613 941 ABC transporter. {ECO:0000259|PROSITE:PS50893}.				ABC transporter superfamily, UvrA family	SIMILARITY: Belongs to the ABC transporter superfamily. UvrA family. {ECO:0000256|SAAS:SAAS00571366}.	323.31	12977000000	135	38	30	28	30	26	0
Q8AA86	BT_0579	Cys-tRNA(Pro)/Cys-tRNA(Cys) deacylase (EC 4.2.-.-)	Cytosol		-2.21659	-0.99202	1.16557	0.17355	3.38214	8.04921	7.03108	7.08333	7.38195	1.75	0	0	0.25	+		+		lyase activity [GO:0016829];translation [GO:0006412];aminoacyl-tRNA editing activity [GO:0002161]	lyase activity [GO:0016829];translation [GO:0006412];aminoacyl-tRNA editing activity [GO:0002161]			Lyase;Protein biosynthesis;Reference proteome;Complete proteome									DOMAIN 34 147 tRNA_edit. {ECO:0000259|Pfam:PF04073}.				Prolyl-tRNA editing family, YbaK/EbsC subfamily	SIMILARITY: Belongs to the prolyl-tRNA editing family. YbaK/EbsC subfamily. {ECO:0000256|PIRNR:PIRNR006181}.	11.169	496710000	8	3	2	2	2	1	0
Q8AA84	BT_0581	Putative acetyltransferase, GNAT family	Cytosol		-5.06484	-0.974119	-3.80787	-4.78199	1.25697	8.6808	8.30242	6.86289	7.15613	2	0.25	0	0	+	+	+	+	N-acetyltransferase activity [GO:0008080];cytoplasm [GO:0005737]	N-acetyltransferase activity [GO:0008080];cytoplasm [GO:0005737]			Reference proteome;Transferase;Complete proteome									DOMAIN 2 165 N-acetyltransferase. {ECO:0000259|PROSITE:PS51186}.						13.576	2563600000	9	3	3	1	3	1	0
Q8AA83	BT_0582	Transcriptional regulator PadR-like protein	Cytosol		3.30595	-5.22331	4.88532	-0.337987	1.57939	7.84528	7.36984	7.2681	8.84047	1	0	0	5.75	+		+	+					Reference proteome;Complete proteome									DOMAIN 37 107 PadR. {ECO:0000259|Pfam:PF03551}.						55.189	622070000	27	5	1	1	1	1	0
Q8AA82	BT_0583	Putative membrane protein	TM		-2.72847	-0.660667	-3.06859	-3.72926	-0.340105	8.14391	8.24629	7.12367	7.32256	2.25	1.5	0	0		+	+		integral component of membrane [GO:0016021]	integral component of membrane [GO:0016021]			Membrane;Reference proteome;Transmembrane;Transmembrane helix;Complete proteome	TRANSMEM 225 244 Helical. {ECO:0000256|SAM:Phobius}.;TRANSMEM 251 275 Helical. {ECO:0000256|SAM:Phobius}.;TRANSMEM 295 314 Helical. {ECO:0000256|SAM:Phobius}.;TRANSMEM 335 356 Helical. {ECO:0000256|SAM:Phobius}.;TRANSMEM 145 169 Helical. {ECO:0000256|SAM:Phobius}.								DOMAIN 114 172 PspC. {ECO:0000259|Pfam:PF04024}.						40.763	926550000	15	4	2	2	3	2	0
Q8AA81	BT_0584	Putative outer membrane protein	Cytosol		-5.29685	-0.995063	-4.33486	-5.32993	0.961975	8.95241	8.66282	7.05836	7.3579	9.5	4.25	0	0	+	+	+						Reference proteome;Complete proteome									DOMAIN 97 289 Lactamase_B. {ECO:0000259|Pfam:PF12706}.						140.08	4568900000	55	12	9	9	10	10	4
Q8AA80	BT_0585	Flavin reductase-like, FMN-binding	Cytosol		1.37315	-4.73945	1.97031	-2.76915	0.597132	7.95022	7.77046	6.93686	8.36358	1.5	0.5	0	2.75		+	+	+	oxidoreductase activity [GO:0016491];FMN binding [GO:0010181]	oxidoreductase activity [GO:0016491];FMN binding [GO:0010181]			Reference proteome;Complete proteome									DOMAIN 21 169 Flavin_Reduct. {ECO:0000259|Pfam:PF01613}.						49.17	686710000	19	5	2	1	2	1	0
Q8AA79	BT_0586	Uncharacterized protein	Lipoprotein		2.94775	-3.30109	3.44017	0.139086	0.492433	8.7666	8.61836	8.66023	9.65396	3.25	3.25	1.75	13.25	+		+	+					Reference proteome;Complete proteome															76.919	4258800000	86	12	4	3	3	3	4
Q8AA78	BT_0587	Dipeptidyl-peptidase IV	Lipoprotein		-6.93237	-0.942784	-8.32663	-9.26941	-1.39427	9.3309	9.75062	6.96024	7.24405	23	30.25	0	0	+	+	+		serine-type peptidase activity [GO:0008236]	serine-type peptidase activity [GO:0008236]			Reference proteome;Signal;Complete proteome					SIGNAL 1 16 {ECO:0000256|SAM:SignalP}.				DOMAIN 483 695 Peptidase_S9. {ECO:0000259|Pfam:PF00326}.						323.31	16594000000	213	37	18	25	26	23	30
Q8AA76	BT_0589	Membrane protein insertase YidC (Foldase YidC) (Membrane integrase YidC) (Membrane protein YidC)	SPI		-4.33844	-2.26754	-5.05818	-7.32572	-0.719759	9.05945	9.27612	7.07085	7.75345	12.5	10.25	0	0	+	+	+	+	plasma membrane [GO:0005886];protein insertion into membrane [GO:0051205];protein transport [GO:0015031];integral component of membrane [GO:0016021]	plasma membrane [GO:0005886];protein insertion into membrane [GO:0051205];protein transport [GO:0015031];integral component of membrane [GO:0016021]	Multi-pass membrane protein {ECO:0000255|HAMAP-Rule:MF_01810}.;SUBCELLULAR LOCATION: Cell membrane {ECO:0000255|HAMAP-Rule:MF_01810}		Chaperone;Complete proteome;Membrane;Protein transport;Reference proteome;Transmembrane;Transmembrane helix;Transport;Cell membrane	TRANSMEM 340 360 Helical. {ECO:0000255|HAMAP-Rule:MF_01810}.;TRANSMEM 365 385 Helical. {ECO:0000255|HAMAP-Rule:MF_01810}.;TRANSMEM 442 462 Helical. {ECO:0000255|HAMAP-Rule:MF_01810}.;TRANSMEM 481 501 Helical. {ECO:0000255|HAMAP-Rule:MF_01810}.;TRANSMEM 523 543 Helical. {ECO:0000255|HAMAP-Rule:MF_01810}.;TRANSMEM 548 568 Helical. {ECO:0000255|HAMAP-Rule:MF_01810}.;TRANSMEM 3 23 Helical. {ECO:00002…												OXA1/ALB3/YidC family, Type 1 subfamily	SIMILARITY: Belongs to the OXA1/ALB3/YidC family. Type 1 subfamily. {ECO:0000255|HAMAP-Rule:MF_01810}.	267.86	9119900000	91	15	14	12	13	11	10
Q8AA75	BT_0590	CTP synthase (EC 6.3.4.2) (Cytidine 5'-triphosphate synthase) (Cytidine triphosphate synthetase) (CTP synthetase) (CTPS) (UTP--ammonia ligase)	Cytosol		-6.9803	-1.84908	-6.44654	-8.29562	0.533786	10.0003	9.83962	7.34239	7.89902	38.5	26	0	0.75	+	+	+		CTP synthase activity [GO:0003883];'de novo' CTP biosynthetic process [GO:0044210];glutamine metabolic process [GO:0006541];metal ion binding [GO:0046872];ATP binding [GO:0005524]	CTP synthase activity [GO:0003883];'de novo' CTP biosynthetic process [GO:0044210];glutamine metabolic process [GO:0006541];metal ion binding [GO:0046872];ATP binding [GO:0005524]		CTP biosynthesis via de novo pathway;CTP from UDP: step 2/2. {ECO:0000255|HAMAP-Rule:MF_01227}.;PATHWAY: Pyrimidine metabolism	Complete proteome;Glutamine amidotransferase;Ligase;Magnesium;Metal-binding;Nucleotide-binding;Pyrimidine biosynthesis;Reference proteome;ATP-binding									DOMAIN 296 537 Glutamine amidotransferase type-1. {ECO:0000255|HAMAP-Rule:MF_01227}.		REGION 385 388 L-glutamine binding. {ECO:0000255|HAMAP-Rule:MF_01227}.;REGION 1 268 Amidoligase domain. {ECO:0000255|HAMAP-Rule:MF_01227}.		CTP synthase family	SIMILARITY: Belongs to the CTP synthase family. {ECO:0000255|HAMAP-Rule:MF_01227}.	323.31	53642000000	261	36	39	45	33	37	23
Q8AA74	BT_0591	Uncharacterized protein	SPI		-0.587051	2.18994	-3.7192	-1.52926	-3.13218	9.13957	10.0824	9.62209	8.96285	10.5	27.5	8.25	4	+	+	+	+					Reference proteome;Signal;Complete proteome					SIGNAL 1 21 {ECO:0000256|SAM:SignalP}.										323.31	20471000000	201	27	8	12	9	13	31
Q8AA66	BT_0599	UDP-glucose 6-dehydrogenase	Cytosol		-3.84699	-0.238297	-1.45351	-1.69181	2.39345	8.43521	7.7147	7.20542	7.27715	2.25	0	0	0	+				polysaccharide biosynthetic process [GO:0000271];UDP-glucose 6-dehydrogenase activity [GO:0003979];NAD binding [GO:0051287]	polysaccharide biosynthetic process [GO:0000271];UDP-glucose 6-dehydrogenase activity [GO:0003979];NAD binding [GO:0051287]			NAD;Reference proteome;Complete proteome									DOMAIN 349 437 UDPG_MGDP_dh_C. {ECO:0000259|SMART:SM00984}.		REGION 276 280 Substrate binding. {ECO:0000256|PIRSR:PIRSR500134-2}.;REGION 152 155 Substrate binding. {ECO:0000256|PIRSR:PIRSR500134-2}.		UDP-glucose/GDP-mannose dehydrogenase family	SIMILARITY: Belongs to the UDP-glucose/GDP-mannose dehydrogenase family. {ECO:0000256|PIRNR:PIRNR000124}.	85.993	1349200000	9	18	2	1	3	3	0
Q8AA65	BT_0600	Nucleotide sugar epimerase	Cytosol		-3.8651	-0.500929	-2.34314	-2.84406	1.52196	8.32178	7.86362	7.00747	7.15827	4.5	1	0	0	+	+	+		carbohydrate metabolic process [GO:0005975];racemase and epimerase activity, acting on carbohydrates and derivatives [GO:0016857];coenzyme binding [GO:0050662]	carbohydrate metabolic process [GO:0005975];racemase and epimerase activity, acting on carbohydrates and derivatives [GO:0016857];coenzyme binding [GO:0050662]			Reference proteome;Complete proteome									DOMAIN 13 269 Epimerase. {ECO:0000259|Pfam:PF01370}.						63.369	1145900000	22	8	4	5	6	3	0
Q8AA64	BT_0601	UDP-N-acetylglucosamine 2-epimerase	Cytosol		-7.02837	-0.371158	-5.88009	-6.25125	1.14828	9.28742	8.94175	7.05994	7.17167	12	6	0	0.25	+	+	+		UDP-N-acetylglucosamine 2-epimerase activity [GO:0008761]	UDP-N-acetylglucosamine 2-epimerase activity [GO:0008761]			Isomerase;Reference proteome;Complete proteome									DOMAIN 27 381 Epimerase_2. {ECO:0000259|Pfam:PF02350}.				UDP-N-acetylglucosamine 2-epimerase family	SIMILARITY: Belongs to the UDP-N-acetylglucosamine 2-epimerase family. {ECO:0000256|RuleBase:RU003513}.	317.27	9498700000	73	18	12	10	14	12	4
Q8AA63	BT_0602	UDP-N-acetyl-D-mannosaminuronic acid dehydrogenase	Cytosol		-3.61233	-5.20908	-2.43228	-7.64136	1.18005	9.40124	9.04601	6.74573	8.31382	13.25	6.75	0	1	+	+	+	+	oxidoreductase activity, acting on the CH-CH group of donors, NAD or NADP as acceptor [GO:0016628];oxidoreductase activity, acting on the CH-OH group of donors, NAD or NADP as acceptor [GO:0016616];polysaccharide biosynthetic process [GO:0000271];NAD binding [GO:0051287]	oxidoreductase activity, acting on the CH-CH group of donors, NAD or NADP as acceptor [GO:0016628];oxidoreductase activity, acting on the CH-OH group of donors, NAD or NADP as acceptor [GO:0016616];polysaccharide biosynthetic process [GO:0000271];NAD binding [GO:0051287]			Reference proteome;Complete proteome									DOMAIN 308 401 UDPG_MGDP_dh_C. {ECO:0000259|SMART:SM00984}.				UDP-glucose/GDP-mannose dehydrogenase family	SIMILARITY: Belongs to the UDP-glucose/GDP-mannose dehydrogenase family. {ECO:0000256|PIRNR:PIRNR000124}.	170.22	13243000000	84	18	13	15	13	12	2
Q8AA62	BT_0603	Uncharacterized protein	Cytosol		-1.41634	1.27897	-0.898371	0.380595	0.517955	7.47603	7.32011	7.43468	7.04967	1.25	0	0	0				+					Reference proteome;Complete proteome									DOMAIN 1 303 PS_pyruv_trans. {ECO:0000259|Pfam:PF04230}.						16.124	161350000	5	4	2	0	2	1	0
Q8AA56	BT_0609	Glycoside transferase family 4	Cytosol		0.445803	-0.506713	-0.989262	-1.49598	-1.43504	7.04758	7.47957	7.02924	7.18178	0.5	0	0	0	+	+			transferase activity, transferring glycosyl groups [GO:0016757]	transferase activity, transferring glycosyl groups [GO:0016757]			Reference proteome;Transferase;Complete proteome									DOMAIN 189 356 Glycos_transf_1. {ECO:0000259|Pfam:PF00534}.;DOMAIN 77 182 Glyco_trans_4-like_N. {ECO:0000259|Pfam:PF13439}.						2.6678	118150000	2	1	1	0	1	0	0
Q8AA55	BT_0610	Lipopolysaccharide biosynthesis protein, putative glycosyltransferase	Cytosol		-1.91715	-1.06149	1.02042	-0.0410736	2.93754	8.07609	7.1918	7.17943	7.49897	1.25	0.5	0	0	+		+		transferase activity, transferring glycosyl groups [GO:0016757]	transferase activity, transferring glycosyl groups [GO:0016757]			Reference proteome;Transferase;Complete proteome									DOMAIN 208 369 Glycos_transf_1. {ECO:0000259|Pfam:PF00534}.;DOMAIN 18 192 Glyco_trans_4-like_N. {ECO:0000259|Pfam:PF13579}.						36.351	548150000	7	6	1	1	2	1	1
Q8AA53	BT_0612	Putative aminotransferase	Cytosol		-2.13241	-1.90866	-2.33703	-4.24568	-0.204614	8.01082	8.07241	6.79434	7.3689	3	1	0	1		+	+		transaminase activity [GO:0008483]	transaminase activity [GO:0008483]			Complete proteome;Pyridoxal phosphate;Reference proteome;Transferase;Aminotransferase													DegT/DnrJ/EryC1 family	SIMILARITY: Belongs to the DegT/DnrJ/EryC1 family. {ECO:0000256|RuleBase:RU004508}.	28.743	831810000	20	11	3	2	4	3	0
Q8AA51	BT_0614	Putative tyrosine-protein kinase in cps region	TM		-4.6606	-1.01908	-3.20978	-4.22886	1.45083	8.66662	8.22987	6.95686	7.26364	7.5	3.75	0	0.5	+	+	+		extracellular polysaccharide biosynthetic process [GO:0045226];kinase activity [GO:0016301];lipopolysaccharide biosynthetic process [GO:0009103];integral component of membrane [GO:0016021]	extracellular polysaccharide biosynthetic process [GO:0045226];kinase activity [GO:0016301];lipopolysaccharide biosynthetic process [GO:0009103];integral component of membrane [GO:0016021]			Kinase;Membrane;Reference proteome;Transferase;Transmembrane;Transmembrane helix;Complete proteome	TRANSMEM 512 532 Helical. {ECO:0000256|SAM:Phobius}.;TRANSMEM 31 51 Helical. {ECO:0000256|SAM:Phobius}.								DOMAIN 456 530 GNVR. {ECO:0000259|Pfam:PF13807}.;DOMAIN 600 743 AAA_31. {ECO:0000259|Pfam:PF13614}.;DOMAIN 16 114 Wzz. {ECO:0000259|Pfam:PF02706}.						189.15	2216900000	47	14	9	7	5	9	3
Q8AA49	BT_0616	Positive regulator of sigma(E)	Cytosol		0.147793	0.115906	-0.563046	-0.44714	-0.710859	7.21302	7.42701	7.29241	7.25751	0.5	0	0	0					integral component of membrane [GO:0016021]	integral component of membrane [GO:0016021]			Membrane;Reference proteome;Transmembrane;Transmembrane helix;Complete proteome	TRANSMEM 104 123 Helical. {ECO:0000256|SAM:Phobius}.;TRANSMEM 74 98 Helical. {ECO:0000256|SAM:Phobius}.														7.4941	125550000	2	1	0	0	1	1	0
Q8AA48	BT_0617	Na+-transporting NADH:ubiquinone oxidoreductase, Electron transport complex protein rnfB	SPI		-3.91888	-2.23896	-3.44917	-5.68813	0.469696	8.6495	8.50811	6.79581	7.4698	4.25	8.25	0	0	+	+	+	+	electron carrier activity [GO:0009055];metal ion binding [GO:0046872];4 iron, 4 sulfur cluster binding [GO:0051539]	electron carrier activity [GO:0009055];metal ion binding [GO:0046872];4 iron, 4 sulfur cluster binding [GO:0051539]			Complete proteome;Iron;Iron-sulfur;Metal-binding;Reference proteome;Ubiquinone;4Fe-4S									DOMAIN 142 162 4Fe-4S ferredoxin-type. {ECO:0000259|PROSITE:PS51379}.;DOMAIN 164 193 4Fe-4S ferredoxin-type. {ECO:0000259|PROSITE:PS51379}.;DOMAIN 210 241 4Fe-4S ferredoxin-type. {ECO:0000259|PROSITE:PS51379}.;DOMAIN 243 271 4Fe-4S ferredoxin-type. {ECO:0000259|PROSITE:PS51379}.;DOMAIN 32 92 4Fe-4S. {ECO:0000259|PROSITE:PS51656}.						105.06	2001500000	50	6	4	4	5	4	8
Q8AA47	BT_0618	Electron transport complex subunit C	Cytosol		-6.80397	-0.83953	-7.07573	-7.91526	-0.271757	9.42301	9.50482	7.12208	7.37481	14	17.25	0	0	+	+	+		4 iron, 4 sulfur cluster binding [GO:0051539];electron carrier activity [GO:0009055];metal ion binding [GO:0046872];oxidation-reduction process [GO:0055114];plasma membrane [GO:0005886]	4 iron, 4 sulfur cluster binding [GO:0051539];electron carrier activity [GO:0009055];metal ion binding [GO:0046872];oxidation-reduction process [GO:0055114];plasma membrane [GO:0005886]	Peripheral membrane protein {ECO:0000256|HAMAP-Rule:MF_00461}.;SUBCELLULAR LOCATION: Cell inner membrane {ECO:0000256|HAMAP-Rule:MF_00461}		Cell inner membrane;Cell membrane;Complete proteome;Electron transport;Iron;Iron-sulfur;Membrane;Metal-binding;Reference proteome;Transport;Ubiquinone;4Fe-4S									DOMAIN 397 427 4Fe-4S ferredoxin-type. {ECO:0000259|PROSITE:PS51379}.;DOMAIN 358 388 4Fe-4S ferredoxin-type. {ECO:0000259|PROSITE:PS51379}.				4Fe4S bacterial-type ferredoxin family, RnfC subfamily	SIMILARITY: Belongs to the 4Fe4S bacterial-type ferredoxin family. RnfC subfamily. {ECO:0000256|HAMAP-Rule:MF_00461}.	193.98	13051000000	125	18	16	14	12	14	17
Q8AA46	BT_0619	Electron transport complex subunit D	TM		-3.01219	-2.43089	-3.16422	-5.59511	-0.15204	8.31765	8.36342	6.67912	7.41089	2.75	1.25	0.25	0	+	+	+	+	electron transport chain [GO:0022900];plasma membrane [GO:0005886];transport [GO:0006810];integral component of membrane [GO:0016021]	electron transport chain [GO:0022900];plasma membrane [GO:0005886];transport [GO:0006810];integral component of membrane [GO:0016021]	Multi-pass membrane protein {ECO:0000256|HAMAP-Rule:MF_00462}.;SUBCELLULAR LOCATION: Cell inner membrane {ECO:0000256|HAMAP-Rule:MF_00462}		Cell membrane;Complete proteome;Electron transport;Membrane;Reference proteome;Transmembrane;Transmembrane helix;Transport;Ubiquinone;Cell inner membrane	TRANSMEM 127 147 Helical. {ECO:0000256|HAMAP-Rule:MF_00462}.;TRANSMEM 187 211 Helical. {ECO:0000256|HAMAP-Rule:MF_00462}.;TRANSMEM 218 237 Helical. {ECO:0000256|HAMAP-Rule:MF_00462}.;TRANSMEM 243 264 Helical. {ECO:0000256|HAMAP-Rule:MF_00462}.;TRANSMEM 276 294 Helical. {ECO:0000256|HAMAP-Rule:MF_00462}.;TRANSMEM 300 318 Helical. {ECO:0000256|HAMAP-Rule:MF_00462}.;TRANSMEM 95 115 Helical. {ECO:000…												NqrB/RnfD family	SIMILARITY: Belongs to the NqrB/RnfD family. {ECO:0000256|HAMAP-Rule:MF_00462, ECO:0000256|SAAS:SAAS00571749}.	42.532	1215700000	17	2	3	3	2	3	1
Q8AA45	BT_0620	Electron transport complex subunit G	SPI		-5.50739	-0.343024	-4.655	-4.99802	0.852399	8.92516	8.66856	7.16401	7.26727	4.5	4	0	0	+	+	+		electron carrier activity [GO:0009055];electron transport chain [GO:0022900];FMN binding [GO:0010181];plasma membrane [GO:0005886];integral component of membrane [GO:0016021]	electron carrier activity [GO:0009055];electron transport chain [GO:0022900];FMN binding [GO:0010181];plasma membrane [GO:0005886];integral component of membrane [GO:0016021]	SUBCELLULAR LOCATION: Cell inner membrane {ECO:0000256|HAMAP-Rule:MF_00479}.		Cell membrane;Complete proteome;Electron transport;Membrane;Reference proteome;Transmembrane;Transmembrane helix;Transport;Ubiquinone;Cell inner membrane									DOMAIN 91 195 FMN_bind. {ECO:0000259|SMART:SM00900}.				RnfG family	SIMILARITY: Belongs to the RnfG family. {ECO:0000256|HAMAP-Rule:MF_00479}.	90.029	4021800000	34	10	2	5	7	4	4
Q8AA42	BT_0623	Putative UDP-glucose 4-epimerase	Cytosol		-5.1638	-5.27136	-3.2666	-8.53797	1.8972	10.2449	9.67379	7.10361	8.69044	30	18	0	3	+	+	+	+	galactose metabolic process [GO:0006012];UDP-glucose 4-epimerase activity [GO:0003978];coenzyme binding [GO:0050662]	galactose metabolic process [GO:0006012];UDP-glucose 4-epimerase activity [GO:0003978];coenzyme binding [GO:0050662]			Isomerase;NAD;Reference proteome;Complete proteome									DOMAIN 5 268 Epimerase. {ECO:0000259|Pfam:PF01370}.				NAD(P)-dependent epimerase/dehydratase family	SIMILARITY: Belongs to the NAD(P)-dependent epimerase/dehydratase family. {ECO:0000256|RuleBase:RU004966}.	323.31	75625000000	204	22	32	29	28	31	14
Q8AA41	BT_0624	4-diphosphocytidyl-2-C-methyl-D-erythritol kinase (CMK) (EC 2.7.1.148) (4-(cytidine-5'-diphospho)-2-C-methyl-D-erythritol kinase)	Cytosol		-3.55476	-0.532444	-0.010746	-0.54319	3.54402	8.27933	7.21248	7.04896	7.20924	1.75	0	0	0	+				ATP binding [GO:0005524];isopentenyl diphosphate biosynthetic process, methylerythritol 4-phosphate pathway [GO:0019288];terpenoid biosynthetic process [GO:0016114];4-(cytidine 5'-diphospho)-2-C-methyl-D-erythritol kinase activity [GO:0050515]	ATP binding [GO:0005524];isopentenyl diphosphate biosynthetic process, methylerythritol 4-phosphate pathway [GO:0019288];terpenoid biosynthetic process [GO:0016114];4-(cytidine 5'-diphospho)-2-C-methyl-D-erythritol kinase activity [GO:0050515]		isopentenyl diphosphate biosynthesis via DXP pathway;isopentenyl diphosphate from 1-deoxy-D-xylulose 5-phosphate: step 3/6. {ECO:0000255|HAMAP-Rule:MF_00061}.;PATHWAY: Isoprenoid biosynthesis	Complete proteome;Isoprene biosynthesis;Kinase;Nucleotide-binding;Reference proteome;Transferase;ATP-binding													GHMP kinase family, IspE subfamily	SIMILARITY: Belongs to the GHMP kinase family. IspE subfamily. {ECO:0000255|HAMAP-Rule:MF_00061}.	4.6731	951250000	7	3	2	1	1	3	0
Q8AA40	BT_0625	Replicative DNA helicase (EC 3.6.4.12)	Cytosol		-5.7366	-1.83008	-3.72213	-5.5522	2.01446	8.88884	8.28242	6.61104	7.16195	10	1	0	0	+	+	+	+	ATP binding [GO:0005524];DNA binding [GO:0003677];DNA helicase activity [GO:0003678];DNA replication, synthesis of RNA primer [GO:0006269];DNA unwinding involved in DNA replication [GO:0006268];primosome complex [GO:1990077];Cytosol[GO:0005829]	ATP binding [GO:0005524];DNA binding [GO:0003677];DNA helicase activity [GO:0003678];DNA replication, synthesis of RNA primer [GO:0006269];DNA unwinding involved in DNA replication [GO:0006268];primosome complex [GO:1990077];Cytosol[GO:0005829]			Complete proteome;DNA replication;DNA-binding;Helicase;Hydrolase;Nucleotide-binding;Primosome;Reference proteome;ATP-binding									DOMAIN 195 469 SF4 helicase. {ECO:0000259|PROSITE:PS51199}.				Helicase family, DnaB subfamily	SIMILARITY: Belongs to the helicase family. DnaB subfamily. {ECO:0000256|RuleBase:RU362085}.	192.07	3632500000	44	14	12	9	9	10	0
Q8AA39	BT_0626	Phenylalanine--tRNA ligase beta subunit (EC 6.1.1.20) (Phenylalanyl-tRNA synthetase beta subunit) (PheRS)	Cytosol		-8.22848	-2.24975	-6.8866	-9.13635	1.34174	10.2198	9.81585	7.06554	7.74278	55.75	34.25	0.25	0.75	+	+	+	+	ATP binding [GO:0005524];magnesium ion binding [GO:0000287];phenylalanine-tRNA ligase activity [GO:0004826];phenylalanyl-tRNA aminoacylation [GO:0006432];tRNA binding [GO:0000049];cytoplasm [GO:0005737]	ATP binding [GO:0005524];magnesium ion binding [GO:0000287];phenylalanine-tRNA ligase activity [GO:0004826];phenylalanyl-tRNA aminoacylation [GO:0006432];tRNA binding [GO:0000049];cytoplasm [GO:0005737]	SUBCELLULAR LOCATION: Cytoplasm {ECO:0000255|HAMAP-Rule:MF_00283}.		Aminoacyl-tRNA synthetase;Complete proteome;Cytoplasm;Ligase;Magnesium;Metal-binding;Nucleotide-binding;Protein biosynthesis;Reference proteome;RNA-binding;tRNA-binding;ATP-binding									DOMAIN 413 489 B5. {ECO:0000255|HAMAP-Rule:MF_00283}.;DOMAIN 727 820 FDX-ACB. {ECO:0000255|HAMAP-Rule:MF_00283}.;DOMAIN 42 154 tRNA-binding. {ECO:0000255|HAMAP-Rule:MF_00283}.				Phenylalanyl-tRNA synthetase beta subunit family, Type 1 subfamily	SIMILARITY: Belongs to the phenylalanyl-tRNA synthetase beta subunit family. Type 1 subfamily. {ECO:0000255|HAMAP-Rule:MF_00283}.	323.31	75613000000	364	50	51	54	58	60	34
Q8AA38	BT_0627	Probable transcriptional regulatory protein BT_0627	Cytosol		-4.4166	-3.98955	-3.0003	-6.98985	1.41632	9.6767	9.25035	7.14619	8.34717	17.75	10	0.75	2.75	+	+	+	+	DNA binding [GO:0003677];regulation of transcription, DNA-templated [GO:0006355];transcription, DNA-templated [GO:0006351];Cytosol[GO:0005829]	DNA binding [GO:0003677];regulation of transcription, DNA-templated [GO:0006355];transcription, DNA-templated [GO:0006351];Cytosol[GO:0005829]	SUBCELLULAR LOCATION: Cytoplasm {ECO:0000255|HAMAP-Rule:MF_00693}.		Cytoplasm;DNA-binding;Reference proteome;Transcription;Transcription regulation;Complete proteome													TACO1 family	SIMILARITY: Belongs to the TACO1 family. {ECO:0000255|HAMAP-Rule:MF_00693}.	323.31	21092000000	125	13	17	18	15	21	7
Q8AA35	BT_0630	Exodeoxyribonuclease	Cytosol		-4.85706	-0.476731	-3.30254	-3.77927	1.55453	8.55806	8.09011	6.95243	7.09594	4	0.5	0	0	+	+	+		base-excision repair [GO:0006284];DNA binding [GO:0003677];DNA-(apurinic or apyrimidinic site) lyase activity [GO:0003906];double-stranded DNA 3'-5' exodeoxyribonuclease activity [GO:0008311];intracellular [GO:0005622]	base-excision repair [GO:0006284];DNA binding [GO:0003677];DNA-(apurinic or apyrimidinic site) lyase activity [GO:0003906];double-stranded DNA 3'-5' exodeoxyribonuclease activity [GO:0008311];intracellular [GO:0005622]			Reference proteome;Complete proteome									DOMAIN 5 245 Endo/exonuclease/phosphatase. {ECO:0000259|Pfam:PF03372}.						43.16	1715300000	18	8	5	4	4	3	0
Q8AA34	BT_0631	Uncharacterized protein	TM		0.349268	-5.03005	1.22131	-3.80874	0.87205	8.35383	8.09132	6.94477	8.45897	3.5	1.75	0	2	+	+	+	+					Reference proteome;Complete proteome															86.371	1550000000	29	8	4	3	3	4	2
E7MCA2	BT_0631a	Putative DNA-binding protein	Cytosol		3.00751	-7.42225	4.39841	-3.02384	1.39103	9.80095	9.3822	8.47194	10.7063	10	5.25	2.75	35.75	+	+	+	+					Reference proteome;Complete proteome															178.96	44082000000	215	8	8	10	10	12	5
Q8AA33	BT_0632	Elongation factor 4 (EF-4) (EC 3.6.5.n1) (Ribosomal back-translocase LepA)	Cytosol		-7.49792	-0.636777	-7.19376	-7.83054	0.304138	9.47891	9.38735	7.03012	7.22181	24.5	19	0	0.5		+	+		GTP binding [GO:0005525];GTPase activity [GO:0003924];translation [GO:0006412];plasma membrane [GO:0005886]	GTP binding [GO:0005525];GTPase activity [GO:0003924];translation [GO:0006412];plasma membrane [GO:0005886]	Cytoplasmic side {ECO:0000255|HAMAP-Rule:MF_00071}.;Peripheral membrane protein {ECO:0000255|HAMAP-Rule:MF_00071};SUBCELLULAR LOCATION: Cell inner membrane {ECO:0000255|HAMAP-Rule:MF_00071}		Cell membrane;Complete proteome;GTP-binding;Hydrolase;Membrane;Nucleotide-binding;Protein biosynthesis;Reference proteome;Cell inner membrane									DOMAIN 2 181 tr-type G.				TRAFAC class translation factor GTPase superfamily, Classic translation factor GTPase family, LepA subfamily	SIMILARITY: Belongs to the TRAFAC class translation factor GTPase superfamily. Classic translation factor GTPase family. LepA subfamily. {ECO:0000255|HAMAP-Rule:MF_00071}.	323.31	18437000000	176	28	23	26	24	25	14
Q8AA30	BT_0635	Putative transcriptional regulator	Cytosol		-0.699299	0.459443	-0.928956	-0.469513	-0.229672	7.3198	7.38894	7.2476	7.10929	0.75	0	0	0			+		negative regulation of transcription, DNA-templated [GO:0045892];DNA binding [GO:0003677]	negative regulation of transcription, DNA-templated [GO:0045892];DNA binding [GO:0003677]			Reference proteome;Complete proteome															4.6516	98924000	3	2	0	1	1	1	0
Q8AA29	BT_0636	Putative transcriptional regulator	TM		1.51038	-3.34979	1.53849	-1.8113	0.0280989	7.37505	7.36659	6.82134	7.82972	0.25	0	0	2.25		+	+	+	integral component of membrane [GO:0016021]	integral component of membrane [GO:0016021]			Membrane;Reference proteome;Transmembrane;Transmembrane helix;Complete proteome	TRANSMEM 104 126 Helical. {ECO:0000256|SAM:Phobius}.;TRANSMEM 194 213 Helical. {ECO:0000256|SAM:Phobius}.;TRANSMEM 37 56 Helical. {ECO:0000256|SAM:Phobius}.;TRANSMEM 6 25 Helical. {ECO:0000256|SAM:Phobius}.								DOMAIN 152 270 Peptidase_M56. {ECO:0000259|Pfam:PF05569}.						8.5618	991800000	10	5	0	0	1	0	0
Q8AA28	BT_0637	DNA recombination protein rmuC-like protein	Cytosol		-0.918646	-1.14305	-2.17286	-3.31591	-1.25423	7.51701	7.89457	6.89638	7.24047	0	1.25	0	0	+	+	+						Complete proteome;Reference proteome;Coiled coil															14.914	254310000	5	3	0	0	0	0	1
Q8AA27	BT_0638	Methionine aminopeptidase (MAP) (MetAP) (EC 3.4.11.18) (Peptidase M)	Cytosol		-5.61024	-0.220779	-3.36137	-3.58214	2.24889	9.01441	8.33743	7.2591	7.32556	10.5	2.5	0	0.25	+	+	+		metalloaminopeptidase activity [GO:0070006];protein initiator methionine removal [GO:0070084];metal ion binding [GO:0046872]	metalloaminopeptidase activity [GO:0070006];protein initiator methionine removal [GO:0070084];metal ion binding [GO:0046872]			Complete proteome;Hydrolase;Metal-binding;Protease;Reference proteome;Aminopeptidase									DOMAIN 69 299 Peptidase_M24. {ECO:0000259|Pfam:PF00557}.						210.55	4334600000	53	10	12	13	9	8	0
Q8AA25	BT_0640	Fe-S oxidoreductases family 2	Cytosol		-3.47085	-1.74323	0.0583442	-1.68489	3.52922	8.49278	7.43038	6.92318	7.44795	2.75	0.5	0	0	+	+		+	cobalamin binding [GO:0031419];iron-sulfur cluster binding [GO:0051536];metal ion binding [GO:0046872];catalytic activity [GO:0003824]	cobalamin binding [GO:0031419];iron-sulfur cluster binding [GO:0051536];metal ion binding [GO:0046872];catalytic activity [GO:0003824]			Reference proteome;Complete proteome									DOMAIN 1 135 B12-binding. {ECO:0000259|PROSITE:PS51332}.						45.718	1351200000	13	8	1	1	4	5	0
Q8AA24	BT_0641	Uncharacterized protein	Lipoprotein		5.85759	-5.92942	7.30271	1.37329	1.44512	7.3887	6.95368	7.36708	9.15201	0	0	1	4.75	+		+	+					Reference proteome;Signal;Complete proteome					SIGNAL 1 24 {ECO:0000256|SAM:SignalP}.										85.593	681690000	23	5	0	0	0	0	0
Q8AA23	BT_0642	Pseudouridine synthase (EC 5.4.99.-)	Cytosol		-5.90735	-0.738593	-4.74704	-5.48564	1.16028	9.05455	8.70527	7.05393	7.27626	11	2.75	0	0	+	+	+		pseudouridine synthesis [GO:0001522];RNA binding [GO:0003723];pseudouridine synthase activity [GO:0009982]	pseudouridine synthesis [GO:0001522];RNA binding [GO:0003723];pseudouridine synthase activity [GO:0009982]			Isomerase;Reference proteome;Complete proteome									DOMAIN 26 89 S4 RNA-binding. {ECO:0000259|PROSITE:PS50889}.				Pseudouridine synthase RluA family	SIMILARITY: Belongs to the pseudouridine synthase RluA family. {ECO:0000256|RuleBase:RU362028}.	127.36	5297700000	55	17	13	8	9	14	1
Q8AA22	BT_0643	Uncharacterized RNA methyltransferase BT_0643 (EC 2.1.1.-)	Cytosol		-3.01754	-4.82013	-1.24956	-6.06969	1.76797	9.50197	8.96976	7.1426	8.5936	23	9.25	0	2.5	+	+	+	+	metal ion binding [GO:0046872];RNA binding [GO:0003723];RNA methyltransferase activity [GO:0008173];RNA processing [GO:0006396];4 iron, 4 sulfur cluster binding [GO:0051539]	metal ion binding [GO:0046872];RNA binding [GO:0003723];RNA methyltransferase activity [GO:0008173];RNA processing [GO:0006396];4 iron, 4 sulfur cluster binding [GO:0051539]			Complete proteome;Iron;Iron-sulfur;Metal-binding;Methyltransferase;Reference proteome;S-adenosyl-L-methionine;Transferase;4Fe-4S									DOMAIN 1 45 TRAM. {ECO:0000255|PROSITE-ProRule:PRU00208}.				Class I-like SAM-binding methyltransferase superfamily, RNA M5U methyltransferase family	SIMILARITY: Belongs to the class I-like SAM-binding methyltransferase superfamily. RNA M5U methyltransferase family. {ECO:0000255|PROSITE-ProRule:PRU01024}.	320.62	14673000000	139	23	24	23	23	22	6
Q8AA21	BT_0644	Pyruvate, phosphate dikinase (EC 2.7.9.1)	Cytosol		-8.67555	0.397624	-7.26802	-6.8704	1.40751	9.74544	9.32173	7.25354	7.13384	43.5	15.5	0	0	+	+	+		kinase activity [GO:0016301];metal ion binding [GO:0046872];pyruvate metabolic process [GO:0006090];pyruvate, phosphate dikinase activity [GO:0050242];ATP binding [GO:0005524]	kinase activity [GO:0016301];metal ion binding [GO:0046872];pyruvate metabolic process [GO:0006090];pyruvate, phosphate dikinase activity [GO:0050242];ATP binding [GO:0005524]			Kinase;Magnesium;Metal-binding;Pyruvate;Reference proteome;Transferase;Complete proteome									DOMAIN 456 537 PEP-utilizers. {ECO:0000259|Pfam:PF00391}.;DOMAIN 551 902 PEP-utilizers_C. {ECO:0000259|Pfam:PF02896}.;DOMAIN 22 390 PPDK_N. {ECO:0000259|Pfam:PF01326}.				PEP-utilizing enzyme family	SIMILARITY: Belongs to the PEP-utilizing enzyme family. {ECO:0000256|PIRNR:PIRNR000853}.	323.31	26388000000	236	40	47	44	41	42	9
Q8AA20	BT_0645	OMP/PagP-like	SPI		-1.16659	5.99933	-5.86818	0.13116	-4.70159	9.92336	11.3387	11.3782	9.57218	14.75	107.25	47.25	7.5	+		+	+	integral component of membrane [GO:0016021]	integral component of membrane [GO:0016021]			Reference proteome;Signal;Complete proteome					SIGNAL 1 19 {ECO:0000256|SAM:SignalP}.				DOMAIN 6 171 OMP_b-brl. {ECO:0000259|Pfam:PF13505}.						116.72	349330000000	707	9	12	15	14	18	96
Q8AA19	BT_0646	PorT-family protein	SPI		0.669966	5.47305	-4.49845	0.974599	-5.16841	9.36372	10.9196	11.213	9.5654	11.25	137.25	103.5	12	+	+	+	+	integral component of membrane [GO:0016021]	integral component of membrane [GO:0016021]			Reference proteome;Complete proteome									DOMAIN 23 171 OMP_b-brl_2. {ECO:0000259|Pfam:PF13568}.						323.31	138500000000	1056	18	12	13	8	12	139
Q8AA18	BT_0647	Thiamine phosphate pyrophosphorylase	Cytosol		-2.9613	-2.99773	-0.790593	-3.78833	2.17072	8.65787	8.00442	6.86402	7.76643	7.75	1.75	0	0	+	+		+	thiamine biosynthetic process [GO:0009228];thiamine-phosphate diphosphorylase activity [GO:0004789];cytoplasm [GO:0005737]	thiamine biosynthetic process [GO:0009228];thiamine-phosphate diphosphorylase activity [GO:0004789];cytoplasm [GO:0005737]			Complete proteome;Reference proteome;3D-structure									DOMAIN 15 172 TMP-TENI. {ECO:0000259|Pfam:PF02581}.						114.83	2084300000	38	13	7	8	9	7	0
Q8AA16	BT_0649	Thiamine biosynthesis protein ThiH	Cytosol		-1.22058	-0.127186	0.910423	0.783237	2.13097	7.70537	7.06388	7.29966	7.33794	0.25	0.5	0	0.5	+				catalytic activity [GO:0003824];iron ion binding [GO:0005506];thiamine biosynthetic process [GO:0009228];4 iron, 4 sulfur cluster binding [GO:0051539]	catalytic activity [GO:0003824];iron ion binding [GO:0005506];thiamine biosynthetic process [GO:0009228];4 iron, 4 sulfur cluster binding [GO:0051539]			Reference proteome;Complete proteome									DOMAIN 257 361 BATS. {ECO:0000259|SMART:SM00876}.						2.7962	639070000	5	4	0	0	0	1	0
Q8AA15	BT_0650	Phosphomethylpyrimidine synthase (EC 4.1.99.17) (Hydroxymethylpyrimidine phosphate synthase) (HMP-P synthase) (HMP-phosphate synthase) (HMPP synthase) (Thiamine biosynthesis protein ThiC)	Cytosol		0.342923	-1.45878	1.2273	-0.231484	0.884402	7.36864	7.10241	7.03273	7.47187	0.25	0	0	0					4 iron, 4 sulfur cluster binding [GO:0051539];lyase activity [GO:0016829];metal ion binding [GO:0046872];thiamine biosynthetic process [GO:0009228];thiamine diphosphate biosynthetic process [GO:0009229];Cytosol[GO:0005829]	4 iron, 4 sulfur cluster binding [GO:0051539];lyase activity [GO:0016829];metal ion binding [GO:0046872];thiamine biosynthetic process [GO:0009228];thiamine diphosphate biosynthetic process [GO:0009229];Cytosol[GO:0005829]		thiamine diphosphate biosynthesis. {ECO:0000255|HAMAP-Rule:MF_00089}.;PATHWAY: Cofactor biosynthesis	Complete proteome;Iron;Iron-sulfur;Lyase;Metal-binding;Reference proteome;S-adenosyl-L-methionine;Thiamine biosynthesis;Zinc;4Fe-4S											REGION 358 361 Substrate binding. {ECO:0000255|HAMAP-Rule:MF_00089}.;REGION 317 319 Substrate binding. {ECO:0000255|HAMAP-Rule:MF_00089}.		ThiC family	SIMILARITY: Belongs to the ThiC family. {ECO:0000255|HAMAP-Rule:MF_00089}.	8.3101	62301000	1	2	0	0	0	1	0
Q8AA14	BT_0651	Thiazole synthase (EC 2.8.1.10)	Cytosol		1.58742	-1.71425	1.52521	-0.189038	-0.0621854	7.2317	7.25042	7.19351	7.70956	0	0	0	1			+	+	thiamine biosynthetic process [GO:0009228];thiamine diphosphate biosynthetic process [GO:0009229];transferase activity [GO:0016740];cytoplasm [GO:0005737]	thiamine biosynthetic process [GO:0009228];thiamine diphosphate biosynthetic process [GO:0009229];transferase activity [GO:0016740];cytoplasm [GO:0005737]	SUBCELLULAR LOCATION: Cytoplasm {ECO:0000255|HAMAP-Rule:MF_00443}.	thiamine diphosphate biosynthesis. {ECO:0000255|HAMAP-Rule:MF_00443}.;PATHWAY: Cofactor biosynthesis	Cytoplasm;Reference proteome;Schiff base;Thiamine biosynthesis;Transferase;Complete proteome											REGION 206 207 DXP binding. {ECO:0000255|HAMAP-Rule:MF_00443}.;REGION 184 185 DXP binding. {ECO:0000255|HAMAP-Rule:MF_00443}.		ThiG family	SIMILARITY: Belongs to the ThiG family. {ECO:0000255|HAMAP-Rule:MF_00443}.	5.4606	23348000	4	2	0	0	0	0	0
Q8AA13	BT_0652	Thiamine-phosphate synthase (TP synthase) (TPS) (EC 2.5.1.3) (Thiamine-phosphate pyrophosphorylase) (TMP pyrophosphorylase) (TMP-PPase)	Cytosol		-0.699864	-0.502989	-0.196941	-0.69993	0.502923	7.3994	7.248	7.0373	7.18872	1	0	0	0					metal ion binding [GO:0046872];thiamine biosynthetic process [GO:0009228];thiamine diphosphate biosynthetic process [GO:0009229];thiamine-phosphate diphosphorylase activity [GO:0004789];cytoplasm [GO:0005737]	metal ion binding [GO:0046872];thiamine biosynthetic process [GO:0009228];thiamine diphosphate biosynthetic process [GO:0009229];thiamine-phosphate diphosphorylase activity [GO:0004789];cytoplasm [GO:0005737]		thiamine diphosphate biosynthesis;thiamine phosphate from 4-amino-2-methyl-5-diphosphomethylpyrimidine and 4-methyl-5-(2-phosphoethyl)-thiazole: step 1/1. {ECO:0000255|HAMAP-Rule:MF_00097}.;PATHWAY: Cofactor biosynthesis	Magnesium;Metal-binding;Reference proteome;Thiamine biosynthesis;Transferase;Complete proteome											REGION 129 131 THZ-P binding. {ECO:0000255|HAMAP-Rule:MF_00097}.;REGION 32 36 HMP-PP binding. {ECO:0000255|HAMAP-Rule:MF_00097}.		Thiamine-phosphate synthase family	SIMILARITY: Belongs to the thiamine-phosphate synthase family. {ECO:0000255|HAMAP-Rule:MF_00097}.	33.385	104850000	4	4	1	2	0	1	0
Q8AA11	BT_0654	Two-component sensor histidine kinase	SPI		-1.19882	-0.63215	-0.0426592	-0.674809	1.15618	7.8643	7.51626	7.31312	7.50342	2.75	1	0	0.75					ATP binding [GO:0005524];intracellular [GO:0005622];phosphorelay sensor kinase activity [GO:0000155];integral component of membrane [GO:0016021]	ATP binding [GO:0005524];intracellular [GO:0005622];phosphorelay sensor kinase activity [GO:0000155];integral component of membrane [GO:0016021]			Coiled coil;Complete proteome;Kinase;Membrane;Nucleotide-binding;Reference proteome;Signal;Transferase;Transmembrane;Transmembrane helix;ATP-binding	TRANSMEM 370 390 Helical. {ECO:0000256|SAM:Phobius}.				SIGNAL 1 27 {ECO:0000256|SAM:SignalP}.				DOMAIN 440 654 Histidine kinase. {ECO:0000259|PROSITE:PS50109}.						54.731	432360000	18	8	4	3	2	2	1
Q8AA10	BT_0655	Superoxide dismutase (EC 1.15.1.1)	Cytosol		2.52088	-2.44028	3.27958	0.839305	0.758691	9.20219	8.9738	9.22646	9.96105	10.75	2.25	3	20.25	+	+	+	+	superoxide dismutase activity [GO:0004784];metal ion binding [GO:0046872]	superoxide dismutase activity [GO:0004784];metal ion binding [GO:0046872]			Metal-binding;Oxidoreductase;Reference proteome;Complete proteome									DOMAIN 91 192 Sod_Fe_C. {ECO:0000259|Pfam:PF02777}.;DOMAIN 2 81 Sod_Fe_N. {ECO:0000259|Pfam:PF00081}.				Iron/manganese superoxide dismutase family	SIMILARITY: Belongs to the iron/manganese superoxide dismutase family. {ECO:0000256|RuleBase:RU000414}.	323.31	9187100000	145	16	11	9	12	11	2
Q8AA09	BT_0656	Similar to tcdb2-tccc3	SPI		7.05504	-6.3247	6.92669	0.601994	-0.128242	8.80272	8.84133	9.02255	10.9265	5.75	2.25	4.75	89.75		+	+	+					Reference proteome;Signal;Complete proteome					SIGNAL 1 25 {ECO:0000256|SAM:SignalP}.										323.31	33194000000	410	51	7	3	6	7	3
Q8AA08	BT_0657	DNA helicase (EC 3.6.4.12)	Cytosol		-5.3196	-0.344424	-3.509	-3.85342	1.81062	8.87325	8.3282	7.16821	7.27189	6.75	2.75	0	0	+	+	+		ATP-dependent DNA helicase activity [GO:0004003];DNA binding [GO:0003677];ATP binding [GO:0005524]	ATP-dependent DNA helicase activity [GO:0004003];DNA binding [GO:0003677];ATP binding [GO:0005524]			Complete proteome;DNA-binding;Helicase;Hydrolase;Nucleotide-binding;Reference proteome;ATP-binding									DOMAIN 293 575 UvrD-like helicase C-terminal. {ECO:0000259|PROSITE:PS51217}.;DOMAIN 7 292 UvrD-like helicase ATP-binding. {ECO:0000259|PROSITE:PS51198}.				Helicase family, UvrD subfamily	SIMILARITY: Belongs to the helicase family. UvrD subfamily. {ECO:0000256|SAAS:SAAS00597767}.	159.02	3414700000	38	15	7	8	6	6	0
Q8AA07	BT_0658	Uncharacterized protein	Lipoprotein		2.58064	-2.23397	1.63597	-0.598002	-0.94468	9.07151	9.35589	9.17587	9.84836	4.5	11.25	5.25	21	+	+	+	+					Reference proteome;Signal;Complete proteome					SIGNAL 1 19 {ECO:0000256|SAM:SignalP}.										323.31	8629500000	168	14	5	3	5	5	11
Q8AA05	BT_0660	Prokaryotic ATPase	Cytosol		-2.11979	-0.633554	-0.0339487	-0.667502	2.08584	7.988	7.3601	7.15916	7.34988	0.5	0	0	0					ATP binding [GO:0005524]	ATP binding [GO:0005524]			Reference proteome;Complete proteome									DOMAIN 19 262 ATPase_2. {ECO:0000259|Pfam:PF01637}.						2.6508	1738900000	2	2	2	0	0	0	0
Q8A9Z2	BT_0673	NADP(H) oxidoreductase	Cytosol		2.73255	-2.49585	1.86938	-0.626468	-0.863184	6.99222	7.25206	7.06347	7.8148	1.25	0	0	1	+	+	+	+					Reference proteome;Complete proteome									DOMAIN 7 170 Flavodoxin_2. {ECO:0000259|Pfam:PF02525}.						13.273	184840000	9	3	2	0	2	1	0
Q8A9Z1	BT_0674	Carboxynorspermidine decarboxylase	Cytosol		-2.79241	-3.70569	-0.975413	-4.68111	1.817	9.01456	8.46759	7.05844	8.17396	9.5	2.5	0	0.75	+	+	+	+	nor-spermidine biosynthetic process [GO:0045312];carboxy-lyase activity [GO:0016831]	nor-spermidine biosynthetic process [GO:0045312];carboxy-lyase activity [GO:0016831]			Pyridoxal phosphate;Reference proteome;Complete proteome									DOMAIN 142 335 Orn_DAP_Arg_deC. {ECO:0000259|Pfam:PF00278}.						160.49	4751600000	51	14	8	10	12	8	1
Q8A9Z0	BT_0675	N-acetylglucosamine-6-phosphate deacetylase (EC 3.5.1.25)	Cytosol		-0.968176	-0.211432	0.466475	0.255043	1.43465	7.50723	7.07536	7.15214	7.21578	0.25	0	0	0	+				carbohydrate metabolic process [GO:0005975];N-acetylglucosamine metabolic process [GO:0006044];N-acetylglucosamine-6-phosphate deacetylase activity [GO:0008448]	carbohydrate metabolic process [GO:0005975];N-acetylglucosamine metabolic process [GO:0006044];N-acetylglucosamine-6-phosphate deacetylase activity [GO:0008448]			Complete proteome;Hydrolase;Reference proteome;Carbohydrate metabolism									DOMAIN 51 381 Amidohydro-rel. {ECO:0000259|Pfam:PF01979}.				NagA family	SIMILARITY: Belongs to the nagA family. {ECO:0000256|PIRNR:PIRNR038994}.	4.2841	167000000	1	3	1	0	0	0	0
Q8A9Y9	BT_0676	N-acetylglucosamine-6-phosphate deacetylase (EC 3.5.1.25)	Cytosol		-4.08677	0.688673	-2.90367	-2.215	1.18311	8.28863	7.93248	7.2657	7.05839	2.5	1	0	0		+	+		carbohydrate metabolic process [GO:0005975];N-acetylglucosamine metabolic process [GO:0006044];N-acetylglucosamine-6-phosphate deacetylase activity [GO:0008448]	carbohydrate metabolic process [GO:0005975];N-acetylglucosamine metabolic process [GO:0006044];N-acetylglucosamine-6-phosphate deacetylase activity [GO:0008448]			Complete proteome;Hydrolase;Reference proteome;Carbohydrate metabolism									DOMAIN 51 381 Amidohydro-rel. {ECO:0000259|Pfam:PF01979}.				NagA family	SIMILARITY: Belongs to the nagA family. {ECO:0000256|PIRNR:PIRNR038994}.	19.15	932960000	14	7	4	1	3	2	0
Q8A9Y8	BT_0677	Thioredoxin	Cytosol		-2.31847	-0.932821	-0.114681	-1.0475	2.20381	8.05265	7.38924	7.07391	7.35472	3.5	0	0	0	+				cell redox homeostasis [GO:0045454];cellular response to oxidative stress [GO:0034599];oxidoreductase activity, acting on a sulfur group of donors, disulfide as acceptor [GO:0016671];protein disulfide oxidoreductase activity [GO:0015035];protein-disulfide reductase activity [GO:0047134];thioredoxin-disulfide reductase activity [GO:0004791];Cytosol[GO:0005829]	cell redox homeostasis [GO:0045454];cellular response to oxidative stress [GO:0034599];oxidoreductase activity, acting on a sulfur group of donors, disulfide as acceptor [GO:0016671];protein disulfide oxidoreductase activity [GO:0015035];protein-disulfide reductase activity [GO:0047134];thioredoxin-disulfide reductase activity [GO:0004791];Cytosol[GO:0005829]			Reference proteome;Complete proteome									DOMAIN 1 118 Thioredoxin. {ECO:0000259|PROSITE:PS51352}.				Thioredoxin family	SIMILARITY: Belongs to the thioredoxin family. {ECO:0000256|PIRNR:PIRNR000077}.	26.891	528980000	14	3	4	3	4	3	0
Q8A9Y7	BT_0678	Cation efflux system protein czcC	Lipoprotein		-1.34681	5.52608	-4.31133	1.21475	-2.96455	8.90217	9.79458	10.1603	8.49674	8.5	23.25	34.75	1.75	+	+	+	+	transporter activity [GO:0005215]	transporter activity [GO:0005215]			Reference proteome;Signal;Complete proteome					SIGNAL 1 19 {ECO:0000256|SAM:SignalP}.										323.31	12932000000	273	31	7	11	7	9	27
Q8A9Y6	BT_0679	Cation efflux system protein czcB	Lipoprotein		-5.94449	-0.80669	-3.04981	-3.8565	2.89468	8.99007	8.11869	6.95777	7.2006	3.25	0.5	0	0	+	+	+		metal ion transmembrane transporter activity [GO:0046873];metal ion transport [GO:0030001];outer membrane-bounded periplasmic space [GO:0030288];transition metal ion binding [GO:0046914];membrane [GO:0016020]	metal ion transmembrane transporter activity [GO:0046873];metal ion transport [GO:0030001];outer membrane-bounded periplasmic space [GO:0030288];transition metal ion binding [GO:0046914];membrane [GO:0016020]			Complete proteome;Reference proteome;Coiled coil									DOMAIN 68 296 HlyD_D23. {ECO:0000259|Pfam:PF16576}.				Membrane fusion protein (MFP) (TC 8.A.1) family	SIMILARITY: Belongs to the membrane fusion protein (MFP) (TC 8.A.1) family. {ECO:0000256|SAAS:SAAS00568556}.	17.018	2152800000	15	5	3	3	3	4	0
Q8A9Y5	BT_0680	Cation efflux system protein czcA	TM		-2.58865	0.363919	-0.745051	-0.381132	1.84361	7.96319	7.40821	7.29348	7.18393	2	0	0	0	+		+		cation transmembrane transporter activity [GO:0008324];integral component of membrane [GO:0016021]	cation transmembrane transporter activity [GO:0008324];integral component of membrane [GO:0016021]			Membrane;Reference proteome;Transmembrane;Transmembrane helix;Complete proteome	TRANSMEM 363 383 Helical. {ECO:0000256|SAM:Phobius}.;TRANSMEM 389 415 Helical. {ECO:0000256|SAM:Phobius}.;TRANSMEM 446 464 Helical. {ECO:0000256|SAM:Phobius}.;TRANSMEM 476 502 Helical. {ECO:0000256|SAM:Phobius}.;TRANSMEM 534 553 Helical. {ECO:0000256|SAM:Phobius}.;TRANSMEM 869 888 Helical. {ECO:0000256|SAM:Phobius}.;TRANSMEM 895 917 Helical. {ECO:0000256|SAM:Phobius}.;TRANSMEM 923 945 Helical. {E…												Resistance-nodulation-cell division (RND) (TC 2.A.6) family	SIMILARITY: Belongs to the resistance-nodulation-cell division (RND) (TC 2.A.6) family. {ECO:0000256|SAAS:SAAS00693190}.	22.091	399410000	8	4	2	3	1	2	0
Q8A9Y3	BT_0682	Two-component system response regulator	Cytosol		-2.16782	-1.20987	0.601903	-0.607962	2.76973	7.8859	7.05213	6.86911	7.23332	2.25	0.25	0	0	+			+	DNA binding [GO:0003677];phosphorelay signal transduction system [GO:0000160];regulation of transcription, DNA-templated [GO:0006355];transcription, DNA-templated [GO:0006351];intracellular [GO:0005622]	DNA binding [GO:0003677];phosphorelay signal transduction system [GO:0000160];regulation of transcription, DNA-templated [GO:0006355];transcription, DNA-templated [GO:0006351];intracellular [GO:0005622]			DNA-binding;Reference proteome;Transcription;Transcription regulation;Two-component regulatory system;Complete proteome									DOMAIN 147 245 OmpR/PhoB-type DNA-binding. {ECO:0000259|PROSITE:PS51755}.;DOMAIN 24 139 Response regulatory. {ECO:0000259|PROSITE:PS50110}.						23.313	336850000	10	3	1	3	2	3	1
Q8A9Y1	BT_0684	Putative long-chain-fatty-acid--CoA ligase	Cytosol		-3.4855	0.111463	0.373966	0.485429	3.85947	8.38934	7.22752	7.37365	7.3401	1.5	0.75	0	0	+				metabolic process [GO:0008152];ligase activity [GO:0016874]	metabolic process [GO:0008152];ligase activity [GO:0016874]			Ligase;Reference proteome;Complete proteome									DOMAIN 18 449 AMP-binding. {ECO:0000259|Pfam:PF00501}.						27.66	1115200000	9	9	2	2	1	1	0
Q8A9Y0	BT_0685	Putative Na+/H+ exchanger	TM		-5.77796	0.44462	-6.81436	-6.36974	-1.03639	8.75811	9.0701	7.15261	7.01877	5.25	4.5	0	0	+	+	+		monovalent cation:proton antiporter activity [GO:0005451];plasma membrane [GO:0005886];potassium ion transport [GO:0006813];integral component of membrane [GO:0016021]	monovalent cation:proton antiporter activity [GO:0005451];plasma membrane [GO:0005886];potassium ion transport [GO:0006813];integral component of membrane [GO:0016021]			Cell membrane;Complete proteome;Ion transport;Membrane;Reference proteome;Transmembrane;Transmembrane helix;Transport;Antiport	TRANSMEM 124 146 Helical. {ECO:0000256|SAM:Phobius}.;TRANSMEM 190 216 Helical. {ECO:0000256|SAM:Phobius}.;TRANSMEM 228 245 Helical. {ECO:0000256|SAM:Phobius}.;TRANSMEM 280 299 Helical. {ECO:0000256|SAM:Phobius}.;TRANSMEM 305 330 Helical. {ECO:0000256|SAM:Phobius}.;TRANSMEM 34 53 Helical. {ECO:0000256|SAM:Phobius}.;TRANSMEM 342 362 Helical. {ECO:0000256|SAM:Phobius}.;TRANSMEM 374 397 Helical. {ECO…								DOMAIN 409 490 RCK C-terminal. {ECO:0000259|PROSITE:PS51202}.						64.834	3712100000	39	6	5	6	4	6	5
Q8A9X8	BT_0687	Hydroxylamine reductase (EC 1.7.99.1) (Hybrid-cluster protein) (HCP) (Prismane protein)	Cytosol		-1.87151	-3.7624	-0.439492	-4.20189	1.432	9.30182	8.87074	7.60585	8.73844	17	7	0	6	+	+		+	4 iron, 4 sulfur cluster binding [GO:0051539];hydroxylamine reductase activity [GO:0050418];metal ion binding [GO:0046872];nitrogen compound metabolic process [GO:0006807];peroxidase activity [GO:0004601];response to hydrogen peroxide [GO:0042542];cytoplasm [GO:0005737]	4 iron, 4 sulfur cluster binding [GO:0051539];hydroxylamine reductase activity [GO:0050418];metal ion binding [GO:0046872];nitrogen compound metabolic process [GO:0006807];peroxidase activity [GO:0004601];response to hydrogen peroxide [GO:0042542];cytoplasm [GO:0005737]	SUBCELLULAR LOCATION: Cytoplasm {ECO:0000255|HAMAP-Rule:MF_00069}.		Complete proteome;Cytoplasm;Iron;Iron-sulfur;Metal-binding;Oxidoreductase;Reference proteome;4Fe-4S													HCP family	SIMILARITY: Belongs to the HCP family. {ECO:0000255|HAMAP-Rule:MF_00069}.	323.31	9560000000	120	23	20	18	16	14	5
Q8A9X5	BT_0690	Two-component system response regulator	Cytosol		0.403249	-1.22773	-0.113992	-1.34173	-0.517244	7.20306	7.35876	6.95486	7.32445	0.5	0.25	0	0					ATP binding [GO:0005524];phosphorelay signal transduction system [GO:0000160];regulation of transcription, DNA-templated [GO:0006355];sequence-specific DNA binding [GO:0043565];transcription factor binding [GO:0008134];transcription, DNA-templated [GO:0006351];intracellular [GO:0005622]	ATP binding [GO:0005524];phosphorelay signal transduction system [GO:0000160];regulation of transcription, DNA-templated [GO:0006355];sequence-specific DNA binding [GO:0043565];transcription factor binding [GO:0008134];transcription, DNA-templated [GO:0006351];intracellular [GO:0005622]			Complete proteome;Nucleotide-binding;Reference proteome;Transcription;Transcription regulation;ATP-binding									DOMAIN 147 376 Sigma-54 factor interaction. {ECO:0000259|PROSITE:PS50045}.;DOMAIN 6 125 Response regulatory. {ECO:0000259|PROSITE:PS50110}.						14.049	334980000	3	3	1	0	1	0	0
Q8A9X4	BT_0691	Uncharacterized protein	SPI	0691-2	-0.434708	-0.931075	-0.48023	-1.41131	-0.0455231	7.48546	7.49916	7.07432	7.3546	0.25	0	0.75	1		+							Reference proteome;Signal;Complete proteome					SIGNAL 1 27 {ECO:0000256|SAM:SignalP}.										6.6044	98519000	8	2	0	0	1	0	0
Q8A9X3	BT_0692	Putative metallo-dependent phosphatase/phosphodiesterase	Lipoprotein	0691-2	7.08062	-2.71	6.34238	3.63238	-0.738245	7.30217	7.5244	8.61786	9.43365	0.25	0	1.25	9.25		+	+	+	hydrolase activity [GO:0016787]	hydrolase activity [GO:0016787]			Hydrolase;Reference proteome;Complete proteome									DOMAIN 55 225 Metallophos. {ECO:0000259|Pfam:PF00149}.						106.5	2620300000	43	11	0	1	0	0	0
Q8A9X1	BT_0694	ABC transporter, ATP-binding protein	Cytosol		-3.18985	-2.16191	-0.231096	-2.393	2.95874	8.45708	7.56641	6.84604	7.49684	4.5	0	0	0	+	+		+	ATPase activity [GO:0016887];ATP binding [GO:0005524]	ATPase activity [GO:0016887];ATP binding [GO:0005524]			Complete proteome;Nucleotide-binding;Reference proteome;ATP-binding									DOMAIN 2 224 ABC transporter. {ECO:0000259|PROSITE:PS50893}.						67.347	1359700000	18	5	3	4	7	4	0
Q8A9W8	BT_0697	Putative phosphatase/phosphohexomutase	Cytosol		-2.38116	-5.61125	-0.822144	-6.43339	1.55902	9.35165	8.88234	6.94569	8.63485	12.75	4.5	0	3	+	+	+	+	glucose-6-phosphatase activity [GO:0004346];2-deoxyglucose-6-phosphatase activity [GO:0003850]	glucose-6-phosphatase activity [GO:0004346];2-deoxyglucose-6-phosphatase activity [GO:0003850]			Reference proteome;Complete proteome									DOMAIN 10 181 HAD-like_dom. {ECO:0000259|Pfam:PF13419}.						107.12	12127000000	81	9	13	12	13	13	3
Q8A9W7	BT_0698	3-methyl-2-oxobutanoate hydroxymethyltransferase (EC 2.1.2.11) (Ketopantoate hydroxymethyltransferase) (KPHMT)	Cytosol		-0.387968	-5.96218	0.157049	-5.80514	0.545017	9.04645	8.88238	7.13486	8.92966	7.5	5	0.5	5.5	+	+		+	3-methyl-2-oxobutanoate hydroxymethyltransferase activity [GO:0003864];metal ion binding [GO:0046872];pantothenate biosynthetic process [GO:0015940];cytoplasm [GO:0005737]	3-methyl-2-oxobutanoate hydroxymethyltransferase activity [GO:0003864];metal ion binding [GO:0046872];pantothenate biosynthetic process [GO:0015940];cytoplasm [GO:0005737]	SUBCELLULAR LOCATION: Cytoplasm {ECO:0000255|HAMAP-Rule:MF_00156}.	(R)-pantoate from 3-methyl-2-oxobutanoate: step 1/2. {ECO:0000255|HAMAP-Rule:MF_00156}.;(R)-pantothenate biosynthesis;PATHWAY: Cofactor biosynthesis	Cytoplasm;Magnesium;Metal-binding;Pantothenate biosynthesis;Reference proteome;Transferase;Complete proteome											REGION 53 54 Alpha-ketoisovalerate binding. {ECO:0000255|HAMAP-Rule:MF_00156}.		PanB family	SIMILARITY: Belongs to the PanB family. {ECO:0000255|HAMAP-Rule:MF_00156}.	290.43	5511500000	74	16	7	7	8	8	4
Q8A9W5	BT_0700	GTP pyrophosphokinase	Cytosol		-6.78205	-1.11533	-5.44202	-6.55736	1.34002	9.39808	8.99469	7.02073	7.35648	23.25	9	0	0	+	+	+		amino acid binding [GO:0016597];GTP diphosphokinase activity [GO:0008728];guanosine tetraphosphate metabolic process [GO:0015969];guanosine-3',5'-bis(diphosphate) 3'-diphosphatase activity [GO:0008893];kinase activity [GO:0016301];plasma membrane [GO:0005886];response to starvation [GO:0042594];cell wall [GO:0005618]	amino acid binding [GO:0016597];GTP diphosphokinase activity [GO:0008728];guanosine tetraphosphate metabolic process [GO:0015969];guanosine-3',5'-bis(diphosphate) 3'-diphosphatase activity [GO:0008893];kinase activity [GO:0016301];plasma membrane [GO:0005886];response to starvation [GO:0042594];cell wall [GO:0005618]			Kinase;Reference proteome;Transferase;Complete proteome									DOMAIN 666 738 ACT. {ECO:0000259|PROSITE:PS51671}.				RelA/spoT family	SIMILARITY: Belongs to the relA/spoT family. {ECO:0000256|RuleBase:RU003847}.	323.31	11579000000	129	34	25	21	22	25	6
Q8A9W4	BT_0701	Putative ATPase/kinase	Cytosol		-8.13829	-1.43994	-6.30076	-7.74069	1.83754	9.85956	9.3064	6.97622	7.40969	36	15	0	0	+	+	+	+	kinase activity [GO:0016301]	kinase activity [GO:0016301]			Kinase;Reference proteome;Transferase;Complete proteome									DOMAIN 4 505 DUF4301. {ECO:0000259|Pfam:PF14134}.						323.31	31744000000	204	28	37	37	33	37	12
Q8A9W3	BT_0702	Chloramphenicol acetyltransferase (CAT-III)	Cytosol	0702-4	-3.41424	-1.33753	-1.19909	-2.53662	2.21517	8.32936	7.66253	6.89893	7.30157	3.75	0.75	0	0.25	+	+			chloramphenicol O-acetyltransferase activity [GO:0008811]	chloramphenicol O-acetyltransferase activity [GO:0008811]			Reference proteome;Transferase;Complete proteome															40.145	979160000	19	6	3	4	4	4	0
Q8A9W2	BT_0703	PagL/FadL-like protein	SPI	0702-4	-0.889214	7.59858	-0.63279	6.96579	0.256427	7.56532	7.48813	9.58504	7.29764	0	0	12.75	0		+		+	integral component of membrane [GO:0016021]	integral component of membrane [GO:0016021]			Reference proteome;Complete proteome															125.42	1305400000	51	15	0	0	0	0	0
Q8A9W1	BT_0704	Formate-dependent phosphoribosylglycinamide formyltransferase (5'-phosphoribosylglycinamide transformylase 2) (Formate-dependent GAR transformylase) (EC 2.1.2.-) (GAR transformylase 2) (GART 2) (Non-folate glycinamide ribonucleotide transformylase) (Phosphoribosylglycinamide formyltransferase 2)	Cytosol	0702-4	-4.21191	-4.80833	-2.59578	-7.40411	1.61615	9.80108	9.31458	7.08572	8.53317	26.5	11.25	0	2	+	+	+	+	'de novo' IMP biosynthetic process [GO:0006189];magnesium ion binding [GO:0000287];phosphoribosylglycinamide formyltransferase activity [GO:0004644];ATP binding [GO:0005524]	'de novo' IMP biosynthetic process [GO:0006189];magnesium ion binding [GO:0000287];phosphoribosylglycinamide formyltransferase activity [GO:0004644];ATP binding [GO:0005524]		IMP biosynthesis via de novo pathway;N(2)-formyl-N(1)-(5-phospho-D-ribosyl)glycinamide from N(1)-(5-phospho-D-ribosyl)glycinamide (formate route): step 1/1. {ECO:0000255|HAMAP-Rule:MF_01643}.;PATHWAY: Purine metabolism	Complete proteome;Magnesium;Metal-binding;Nucleotide-binding;Purine biosynthesis;Reference proteome;Transferase;ATP-binding									DOMAIN 108 300 ATP-grasp. {ECO:0000255|HAMAP-Rule:MF_01643}.		REGION 356 357 5'-phosphoribosylglycinamide binding. {ECO:0000255|HAMAP-Rule:MF_01643}.;REGION 11 12 5'-phosphoribosylglycinamide binding. {ECO:0000255|HAMAP-Rule:MF_01643}.		PurK/PurT family	SIMILARITY: Belongs to the PurK/PurT family. {ECO:0000255|HAMAP-Rule:MF_01643}.	323.31	28910000000	159	27	25	21	32	28	6
Q8A9W0	BT_0705	Uncharacterized protein	Lipoprotein		1.87134	3.59094	-2.01553	1.5754	-3.88686	7.23198	8.40204	8.87629	7.79531	0	2.75	5.75	0.25	+	+	+	+	integral component of membrane [GO:0016021]	integral component of membrane [GO:0016021]			Reference proteome;Signal;Complete proteome					SIGNAL 1 27 {ECO:0000256|SAM:SignalP}.										53.858	541430000	35	8	0	0	0	0	2
Q8A9V4	BT_0711	ATP synthase subunit beta (EC 3.6.3.14) (ATP synthase F1 sector subunit beta) (F-ATPase subunit beta)	Cytosol		-1.48819	-7.65474	0.889262	-6.76548	2.37745	9.90317	9.18749	7.15088	9.45518	41	6.5	0	17	+	+	+	+	ATP binding [GO:0005524];ATP synthesis coupled proton transport [GO:0015986];proton-transporting ATP synthase activity, rotational mechanism [GO:0046933];proton-transporting ATP synthase complex, catalytic core F(1) [GO:0045261];plasma membrane [GO:0005886]	ATP binding [GO:0005524];ATP synthesis coupled proton transport [GO:0015986];proton-transporting ATP synthase activity, rotational mechanism [GO:0046933];proton-transporting ATP synthase complex, catalytic core F(1) [GO:0045261];plasma membrane [GO:0005886]	Peripheral membrane protein {ECO:0000255|HAMAP-Rule:MF_01347}.;SUBCELLULAR LOCATION: Cell inner membrane {ECO:0000255|HAMAP-Rule:MF_01347}		ATP-binding;Cell inner membrane;Cell membrane;CF(1);Complete proteome;Hydrogen ion transport;Hydrolase;Ion transport;Membrane;Nucleotide-binding;Reference proteome;Transport;ATP synthesis													ATPase alpha/beta chains family	SIMILARITY: Belongs to the ATPase alpha/beta chains family. {ECO:0000255|HAMAP-Rule:MF_01347}.	323.31	37794000000	258	35	42	36	48	38	5
Q8A9V3	BT_0712	ATP synthase epsilon chain	Cytosol		-4.13494	-1.91917	-0.933673	-2.85284	3.20124	8.47258	7.50891	6.65012	7.22784	2	0.75	0	0	+	+		+	ATP synthesis coupled proton transport [GO:0015986];proton-transporting ATP synthase activity, rotational mechanism [GO:0046933];proton-transporting ATP synthase complex, catalytic core F(1) [GO:0045261]	ATP synthesis coupled proton transport [GO:0015986];proton-transporting ATP synthase activity, rotational mechanism [GO:0046933];proton-transporting ATP synthase complex, catalytic core F(1) [GO:0045261]			CF(1);Complete proteome;Ion transport;Reference proteome;Transport;ATP synthesis									DOMAIN 4 80 ATP-synt_DE_N. {ECO:0000259|Pfam:PF02823}.				ATPase epsilon chain family	SIMILARITY: Belongs to the ATPase epsilon chain family. {ECO:0000256|RuleBase:RU003656}.	21.684	1338600000	11	2	2	2	2	2	1
Q8A9V1	BT_0714	ATP synthase subunit a (ATP synthase F0 sector subunit a) (F-ATPase subunit 6)	SPI		-2.88327	-1.82405	-1.65221	-3.47626	1.23107	8.24837	7.87778	6.83132	7.38042	3	0.25	0	0	+	+		+	ATP synthesis coupled proton transport [GO:0015986];plasma membrane [GO:0005886];proton-transporting ATP synthase activity, rotational mechanism [GO:0046933];proton-transporting ATP synthase complex, coupling factor F(o) [GO:0045263];integral component of membrane [GO:0016021]	ATP synthesis coupled proton transport [GO:0015986];plasma membrane [GO:0005886];proton-transporting ATP synthase activity, rotational mechanism [GO:0046933];proton-transporting ATP synthase complex, coupling factor F(o) [GO:0045263];integral component of membrane [GO:0016021]	Multi-pass membrane protein {ECO:0000256|HAMAP-Rule:MF_01393}.;Multi-pass membrane protein {ECO:0000256|RuleBase:RU000483}.;SUBCELLULAR LOCATION: Cell membrane {ECO:0000256|RuleBase:RU000483};SUBCELLULAR LOCATION: Cell inner membrane {ECO:0000256|HAMAP-Rule:MF_01393}		Cell inner membrane;Cell membrane;CF(0);Complete proteome;Hydrogen ion transport;Ion transport;Membrane;Reference proteome;Signal;Transmembrane;Transmembrane helix;Transport;ATP synthesis	TRANSMEM 163 180 Helical. {ECO:0000256|HAMAP-Rule:MF_01393}.;TRANSMEM 200 219 Helical. {ECO:0000256|HAMAP-Rule:MF_01393}.;TRANSMEM 231 252 Helical. {ECO:0000256|HAMAP-Rule:MF_01393}.;TRANSMEM 272 292 Helical. {ECO:0000256|HAMAP-Rule:MF_01393}.;TRANSMEM 299 318 Helical. {ECO:0000256|HAMAP-Rule:MF_01393}.;TRANSMEM 338 359 Helical. {ECO:0000256|HAMAP-Rule:MF_01393}.;TRANSMEM 134 156 Helical. {ECO:00…				SIGNAL 1 26 {ECO:0000256|SAM:SignalP}.								ATPase A chain family	SIMILARITY: Belongs to the ATPase A chain family. {ECO:0000256|HAMAP-Rule:MF_01393, ECO:0000256|RuleBase:RU000483}.	105.4	929910000	13	3	5	2	3	2	0
Q8A9V0	BT_0715	ATP synthase subunit c (ATP synthase F(0) sector subunit c) (F-type ATPase subunit c) (F-ATPase subunit c) (Lipid-binding protein)	TM		-5.84204	0.0857192	-7.39644	-7.31072	-1.55441	8.95401	9.42193	7.22119	7.19538	10.75	11.25	0	0	+	+	+		ATP hydrolysis coupled proton transport [GO:0015991];ATP synthesis coupled proton transport [GO:0015986];lipid binding [GO:0008289];plasma membrane [GO:0005886];proton-transporting ATP synthase activity, rotational mechanism [GO:0046933];proton-transporting ATP synthase complex, coupling factor F(o) [GO:0045263];integral component of membrane [GO:0016021]	ATP hydrolysis coupled proton transport [GO:0015991];ATP synthesis coupled proton transport [GO:0015986];lipid binding [GO:0008289];plasma membrane [GO:0005886];proton-transporting ATP synthase activity, rotational mechanism [GO:0046933];proton-transporting ATP synthase complex, coupling factor F(o) [GO:0045263];integral component of membrane [GO:0016021]	Multi-pass membrane protein {ECO:0000255|HAMAP-Rule:MF_01396}.;SUBCELLULAR LOCATION: Cell inner membrane {ECO:0000255|HAMAP-Rule:MF_01396}		Cell inner membrane;Cell membrane;CF(0);Complete proteome;Hydrogen ion transport;Ion transport;Lipid-binding;Membrane;Reference proteome;Transmembrane;Transmembrane helix;Transport;ATP synthesis	TRANSMEM 65 85 Helical. {ECO:0000255|HAMAP-Rule:MF_01396}.;TRANSMEM 22 39 Helical. {ECO:0000255|HAMAP-Rule:MF_01396}.												ATPase C chain family	SIMILARITY: Belongs to the ATPase C chain family. {ECO:0000255|HAMAP-Rule:MF_01396}.	19.177	8114400000	88	2	11	11	10	11	10
Q8A9U9	BT_0716	ATP synthase subunit b (ATP synthase F(0) sector subunit b) (ATPase subunit I) (F-type ATPase subunit b) (F-ATPase subunit b)	TM		-7.85759	-0.315335	-6.37441	-6.68975	1.4832	9.47362	9.02713	7.01332	7.10825	8.5	4.75	0	0	+	+	+		ATP synthesis coupled proton transport [GO:0015986];hydrogen ion transmembrane transporter activity [GO:0015078];plasma membrane [GO:0005886];proton-transporting ATP synthase complex, coupling factor F(o) [GO:0045263];integral component of membrane [GO:0016021]	ATP synthesis coupled proton transport [GO:0015986];hydrogen ion transmembrane transporter activity [GO:0015078];plasma membrane [GO:0005886];proton-transporting ATP synthase complex, coupling factor F(o) [GO:0045263];integral component of membrane [GO:0016021]	Single-pass membrane protein {ECO:0000255|HAMAP-Rule:MF_01398}.;SUBCELLULAR LOCATION: Cell inner membrane {ECO:0000255|HAMAP-Rule:MF_01398}		Cell inner membrane;Cell membrane;CF(0);Complete proteome;Hydrogen ion transport;Ion transport;Membrane;Reference proteome;Transmembrane;Transmembrane helix;Transport;ATP synthesis	TRANSMEM 14 34 Helical. {ECO:0000255|HAMAP-Rule:MF_01398}.												ATPase B chain family	SIMILARITY: Belongs to the ATPase B chain family. {ECO:0000255|HAMAP-Rule:MF_01398}.	155.08	12381000000	53	9	8	9	8	9	6
Q8A9U8	BT_0717	ATP synthase subunit delta (ATP synthase F(1) sector subunit delta) (F-type ATPase subunit delta) (F-ATPase subunit delta)	Cytosol		-5.81567	-0.302907	-3.20113	-3.50403	2.61454	8.98159	8.19453	7.13971	7.2309	7	1.25	0	0	+	+	+		ATP synthesis coupled proton transport [GO:0015986];proton-transporting ATP synthase activity, rotational mechanism [GO:0046933];proton-transporting ATP synthase complex, catalytic core F(1) [GO:0045261];plasma membrane [GO:0005886]	ATP synthesis coupled proton transport [GO:0015986];proton-transporting ATP synthase activity, rotational mechanism [GO:0046933];proton-transporting ATP synthase complex, catalytic core F(1) [GO:0045261];plasma membrane [GO:0005886]	Peripheral membrane protein {ECO:0000255|HAMAP-Rule:MF_01416}.;SUBCELLULAR LOCATION: Cell inner membrane {ECO:0000255|HAMAP-Rule:MF_01416}		Cell inner membrane;Cell membrane;CF(1);Complete proteome;Hydrogen ion transport;Ion transport;Membrane;Reference proteome;Transport;ATP synthesis													ATPase delta chain family	SIMILARITY: Belongs to the ATPase delta chain family. {ECO:0000255|HAMAP-Rule:MF_01416}.	60.342	4239800000	33	6	8	8	7	5	3
Q8A9U7	BT_0718	ATP synthase subunit alpha (EC 3.6.3.14) (ATP synthase F1 sector subunit alpha) (F-ATPase subunit alpha)	Cytosol		-1.31	-5.69664	0.752022	-4.94462	2.06202	9.72674	9.10601	7.61753	9.33239	22.75	6	0	11	+	+	+	+	ATP binding [GO:0005524];ATP synthesis coupled proton transport [GO:0015986];proton-transporting ATP synthase activity, rotational mechanism [GO:0046933];proton-transporting ATP synthase complex, catalytic core F(1) [GO:0045261];plasma membrane [GO:0005886]	ATP binding [GO:0005524];ATP synthesis coupled proton transport [GO:0015986];proton-transporting ATP synthase activity, rotational mechanism [GO:0046933];proton-transporting ATP synthase complex, catalytic core F(1) [GO:0045261];plasma membrane [GO:0005886]	Peripheral membrane protein {ECO:0000255|HAMAP-Rule:MF_01346}.;SUBCELLULAR LOCATION: Cell inner membrane {ECO:0000255|HAMAP-Rule:MF_01346}		ATP-binding;Cell inner membrane;Cell membrane;CF(1);Complete proteome;Hydrogen ion transport;Hydrolase;Ion transport;Membrane;Nucleotide-binding;Reference proteome;Transport;ATP synthesis													ATPase alpha/beta chains family	SIMILARITY: Belongs to the ATPase alpha/beta chains family. {ECO:0000255|HAMAP-Rule:MF_01346}.	323.31	25665000000	159	26	26	22	21	22	5
Q8A9U6	BT_0719	ATP synthase gamma chain (ATP synthase F1 sector gamma subunit) (F-ATPase gamma subunit)	Cytosol		-2.15673	-5.83493	-0.847368	-6.6823	1.30938	9.57474	9.18058	7.16901	8.9255	19.75	7.25	0	4	+	+	+	+	ATP synthesis coupled proton transport [GO:0015986];proton-transporting ATP synthase activity, rotational mechanism [GO:0046933];proton-transporting ATP synthase complex, catalytic core F(1) [GO:0045261];plasma membrane [GO:0005886]	ATP synthesis coupled proton transport [GO:0015986];proton-transporting ATP synthase activity, rotational mechanism [GO:0046933];proton-transporting ATP synthase complex, catalytic core F(1) [GO:0045261];plasma membrane [GO:0005886]	Peripheral membrane protein {ECO:0000255|HAMAP-Rule:MF_00815}.;SUBCELLULAR LOCATION: Cell inner membrane {ECO:0000255|HAMAP-Rule:MF_00815}		Cell inner membrane;Cell membrane;CF(1);Complete proteome;Hydrogen ion transport;Ion transport;Membrane;Reference proteome;Transport;ATP synthesis													ATPase gamma chain family	SIMILARITY: Belongs to the ATPase gamma chain family. {ECO:0000255|HAMAP-Rule:MF_00815}.	302.04	18845000000	124	15	20	22	17	20	7
Q8A9U4	BT_0721	DNA repair and recombination protein, putative helicase	Cytosol		-4.37149	-0.55629	-3.69648	-4.25277	0.675001	8.51999	8.3168	7.03658	7.20404	7.5	1.25	0	0	+	+	+		ATP binding [GO:0005524];ATP-dependent 5'-3' DNA helicase activity [GO:0043141];DNA duplex unwinding [GO:0032508];DNA repair [GO:0006281];DNA replication [GO:0006260];nucleic acid binding [GO:0003676];replication fork [GO:0005657];telomere maintenance [GO:0000723];integral component of membrane [GO:0016021]	ATP binding [GO:0005524];ATP-dependent 5'-3' DNA helicase activity [GO:0043141];DNA duplex unwinding [GO:0032508];DNA repair [GO:0006281];DNA replication [GO:0006260];nucleic acid binding [GO:0003676];replication fork [GO:0005657];telomere maintenance [GO:0000723];integral component of membrane [GO:0016021]			Complete proteome;Helicase;Hydrolase;Membrane;Nucleotide-binding;Reference proteome;Transmembrane;Transmembrane helix;ATP-binding	TRANSMEM 46 68 Helical. {ECO:0000256|SAM:Phobius}.								DOMAIN 643 723 HRDC. {ECO:0000259|PROSITE:PS50967}.						137.73	1960000000	35	14	6	9	6	9	1
Q8A9T8	BT_0727	Clostripain-related protein (5L20)	Lipoprotein	0727	8.30622	-2.11741	8.50029	6.38288	0.194053	7.4375	7.37908	9.30052	9.93792	0	0	13.5	23.25		+	+	+					Reference proteome;Complete proteome															289.64	3893300000	147	22	0	0	0	0	0
Q8A9T6	BT_0729	Transcriptional regulator	Cytosol		-4.21227	0.588859	-1.29876	-0.709897	2.91353	8.43276	7.5557	7.342	7.16474	3.25	0.5	0	0	+				transcription factor activity, sequence-specific DNA binding [GO:0003700];transcription, DNA-templated [GO:0006351];sequence-specific DNA binding [GO:0043565]	transcription factor activity, sequence-specific DNA binding [GO:0003700];transcription, DNA-templated [GO:0006351];sequence-specific DNA binding [GO:0043565]			DNA-binding;Reference proteome;Transcription;Transcription regulation;Complete proteome									DOMAIN 194 299 HTH araC/xylS-type DNA-binding. {ECO:0000259|PROSITE:PS01124}.						63.131	1225600000	15	7	4	3	3	3	0
Q8A9T5	BT_0730	Putative mRNA-binding protein	Cytosol		-0.838023	-1.31159	-3.01812	-4.32971	-2.18008	7.62337	8.27964	6.97627	7.3711	0.5	3	0	0	+	+	+	+	coenzyme binding [GO:0050662];catalytic activity [GO:0003824]	coenzyme binding [GO:0050662];catalytic activity [GO:0003824]			Reference proteome;Complete proteome									DOMAIN 4 213 Epimerase. {ECO:0000259|Pfam:PF01370}.						77.517	401770000	14	5	0	0	0	2	2
Q8A9T4	BT_0731	Uncharacterized protein	SPI		4.63037	-7.29963	5.45774	-1.8419	0.827362	7.62753	7.37847	6.82401	9.02141	0	0	0	5.25		+	+	+					Reference proteome;Signal;Complete proteome					SIGNAL 1 19 {ECO:0000256|SAM:SignalP}.										27.112	598290000	21	7	0	0	0	0	0
Q8A9T1	BT_0734	TonB-dependent receptor	SPI		1.89971	3.68228	-4.00348	-0.321201	-5.90321	7.05041	8.82745	8.73076	7.62228	0	3.5	2.5	0	+		+	+	receptor activity [GO:0004872];transport [GO:0006810];membrane [GO:0016020]	receptor activity [GO:0004872];transport [GO:0006810];membrane [GO:0016020]			Receptor;Reference proteome;Signal;Complete proteome					SIGNAL 1 20 {ECO:0000256|SAM:SignalP}.										54.992	863810000	24	8	0	0	0	0	4
Q8A9T0	BT_0735	Aspartate decarboxylase AsdA	Cytosol		-4.91868	-1.50378	-1.9166	-3.42038	3.00209	8.96609	8.06238	7.03274	7.48542	11.25	0.25	0	0.25	+	+	+		biosynthetic process [GO:0009058];pyridoxal phosphate binding [GO:0030170];catalytic activity [GO:0003824]	biosynthetic process [GO:0009058];pyridoxal phosphate binding [GO:0030170];catalytic activity [GO:0003824]			Reference proteome;Complete proteome									DOMAIN 215 539 Aminotran_1_2. {ECO:0000259|Pfam:PF00155}.						254.49	4089600000	47	15	10	9	14	12	1
Q8A9S9	BT_0736	Uncharacterized transporter BT_0736	TM		-5.24489	-0.684787	-2.54862	-3.23341	2.69628	8.66475	7.85309	6.87973	7.08588	4.5	0.5	0	0.25	+	+	+		cation transmembrane transporter activity [GO:0008324];plasma membrane [GO:0005886];potassium ion transport [GO:0006813];integral component of membrane [GO:0016021]	cation transmembrane transporter activity [GO:0008324];plasma membrane [GO:0005886];potassium ion transport [GO:0006813];integral component of membrane [GO:0016021]	Multi-pass membrane protein {ECO:0000305}.;SUBCELLULAR LOCATION: Cell membrane {ECO:0000305}		Complete proteome;Membrane;Reference proteome;Transmembrane;Transmembrane helix;Transport;Cell membrane	TRANSMEM 116 138 Helical. {ECO:0000255}.;TRANSMEM 158 180 Helical. {ECO:0000255}.;TRANSMEM 34 56 Helical. {ECO:0000255}.;TRANSMEM 391 413 Helical. {ECO:0000255}.;TRANSMEM 449 471 Helical. {ECO:0000255}.;TRANSMEM 478 500 Helical. {ECO:0000255}.;TRANSMEM 541 563 Helical. {ECO:0000255}.;TRANSMEM 63 82 Helical. {ECO:0000255}.;TRANSMEM 92 109 Helical. {ECO:0000255}.;TRANSMEM 12 29 Helical. {ECO:000025…								DOMAIN 295 380 RCK C-terminal. {ECO:0000255|PROSITE-ProRule:PRU00544}.				AAE transporter (TC 2.A.81) family	SIMILARITY: Belongs to the AAE transporter (TC 2.A.81) family. {ECO:0000305}.	141.16	2335700000	21	9	4	4	4	6	0
Q8A9S8	BT_0737	Formate--tetrahydrofolate ligase (EC 6.3.4.3) (Formyltetrahydrofolate synthetase) (FHS) (FTHFS)	Cytosol		-2.83553	-2.82207	-2.45836	-5.28042	0.377161	8.90732	8.79378	7.20421	8.05374	11.25	6.25	0	0	+	+	+	+	10-formyltetrahydrofolate biosynthetic process [GO:0009257];ATP binding [GO:0005524];formate-tetrahydrofolate ligase activity [GO:0004329];methenyltetrahydrofolate cyclohydrolase activity [GO:0004477];methylenetetrahydrofolate dehydrogenase (NADP+) activity [GO:0004488];purine nucleobase biosynthetic process [GO:0009113];tetrahydrofolate interconversion [GO:0035999];cytoplasm [GO:0005737]	10-formyltetrahydrofolate biosynthetic process [GO:0009257];ATP binding [GO:0005524];formate-tetrahydrofolate ligase activity [GO:0004329];methenyltetrahydrofolate cyclohydrolase activity [GO:0004477];methylenetetrahydrofolate dehydrogenase (NADP+) activity [GO:0004488];purine nucleobase biosynthetic process [GO:0009113];tetrahydrofolate interconversion [GO:0035999];cytoplasm [GO:0005737]		tetrahydrofolate interconversion. {ECO:0000255|HAMAP-Rule:MF_01543}.;PATHWAY: One-carbon metabolism	Complete proteome;Ligase;Nucleotide-binding;One-carbon metabolism;Reference proteome;ATP-binding													Formate--tetrahydrofolate ligase family	SIMILARITY: Belongs to the formate--tetrahydrofolate ligase family. {ECO:0000255|HAMAP-Rule:MF_01543}.	203.78	4709300000	70	15	12	10	11	12	6
Q8A9S7	BT_0738	Serine hydroxymethyltransferase (SHMT) (Serine methylase) (EC 2.1.2.1)	Cytosol	0738-42	-5.18058	-1.69716	-3.72856	-5.42572	1.45189	10.2161	9.779	8.14569	8.65659	45.25	23.75	0.5	3.75	+	+	+		glycine biosynthetic process [GO:0006545];glycine hydroxymethyltransferase activity [GO:0004372];L-serine metabolic process [GO:0006563];pyridoxal phosphate binding [GO:0030170];tetrahydrofolate interconversion [GO:0035999];cytoplasm [GO:0005737]	glycine biosynthetic process [GO:0006545];glycine hydroxymethyltransferase activity [GO:0004372];L-serine metabolic process [GO:0006563];pyridoxal phosphate binding [GO:0030170];tetrahydrofolate interconversion [GO:0035999];cytoplasm [GO:0005737]	SUBCELLULAR LOCATION: Cytoplasm {ECO:0000255|HAMAP-Rule:MF_00051}.	glycine biosynthesis;glycine from L-serine: step 1/1. {ECO:0000255|HAMAP-Rule:MF_00051}.;PATHWAY: Amino-acid biosynthesis;tetrahydrofolate interconversion. {ECO:0000255|HAMAP-Rule:MF_00051}.;PATHWAY: One-carbon metabolism	Complete proteome;Cytoplasm;One-carbon metabolism;Pyridoxal phosphate;Reference proteome;Transferase;Amino-acid biosynthesis											REGION 363 365 Substrate binding. {ECO:0000255|HAMAP-Rule:MF_00051}.;REGION 117 119 Substrate binding. {ECO:0000255|HAMAP-Rule:MF_00051}.		SHMT family	SIMILARITY: Belongs to the SHMT family. {ECO:0000255|HAMAP-Rule:MF_00051}.	323.31	77176000000	293	28	47	46	47	41	21
Q8A9S6	BT_0739	Putative Outer membrane protein Oprg/OmpW	SPI	0738-42	2.69159	5.17164	-0.082841	5.0888	-2.77445	7.51409	8.34928	9.88116	8.32434	0	2	18	2.5	+	+		+	integral component of membrane [GO:0016021]	integral component of membrane [GO:0016021]			Reference proteome;Signal;Complete proteome					SIGNAL 1 21 {ECO:0000256|SAM:SignalP}.				DOMAIN 20 209 OMP_b-brl_2. {ECO:0000259|Pfam:PF13568}.						197.65	2711100000	90	16	0	0	0	0	2
Q8A9S5	BT_0740	Flavoredoxin	Cytosol	0738-42	-0.879148	-0.884728	0.121051	-0.763678	1.00022	7.66598	7.36489	7.135	7.40133	1	0	0	0	+				oxidoreductase activity [GO:0016491];FMN binding [GO:0010181]	oxidoreductase activity [GO:0016491];FMN binding [GO:0010181]			Reference proteome;Complete proteome									DOMAIN 1 163 Flavin_Reduct. {ECO:0000259|SMART:SM00903}.						18.079	200030000	4	3	2	1	0	1	0
Q8A9S4	BT_0741	Aspartate carbamoyltransferase regulatory chain	Cytosol	0738-42	-7.48314	-0.163919	-6.05871	-6.22262	1.42446	9.42562	8.99682	7.12362	7.17297	11.25	5	0	0	+	+	+		'de novo' pyrimidine nucleobase biosynthetic process [GO:0006207];metal ion binding [GO:0046872];pyrimidine nucleotide biosynthetic process [GO:0006221];aspartate carbamoyltransferase complex [GO:0009347]	'de novo' pyrimidine nucleobase biosynthetic process [GO:0006207];metal ion binding [GO:0046872];pyrimidine nucleotide biosynthetic process [GO:0006221];aspartate carbamoyltransferase complex [GO:0009347]			Metal-binding;Pyrimidine biosynthesis;Reference proteome;Zinc;Complete proteome													PyrI family	SIMILARITY: Belongs to the PyrI family. {ECO:0000255|HAMAP-Rule:MF_00002}.	73.208	12440000000	65	10	14	10	8	13	5
Q8A9S3	BT_0742	Aspartate carbamoyltransferase (EC 2.1.3.2) (Aspartate transcarbamylase) (ATCase)	Cytosol	0738-42	-5.84736	-1.2476	-4.57958	-5.82718	1.26777	9.34944	8.9678	7.21365	7.58921	15.75	10.75	0	0	+	+	+		aspartate carbamoyltransferase activity [GO:0004070];cellular amino acid metabolic process [GO:0006520];'de novo' pyrimidine nucleobase biosynthetic process [GO:0006207];'de novo' UMP biosynthetic process [GO:0044205];amino acid binding [GO:0016597]	aspartate carbamoyltransferase activity [GO:0004070];cellular amino acid metabolic process [GO:0006520];'de novo' pyrimidine nucleobase biosynthetic process [GO:0006207];'de novo' UMP biosynthetic process [GO:0044205];amino acid binding [GO:0016597]		(S)-dihydroorotate from bicarbonate: step 2/3. {ECO:0000255|HAMAP-Rule:MF_00001}.;UMP biosynthesis via de novo pathway;PATHWAY: Pyrimidine metabolism	Pyrimidine biosynthesis;Reference proteome;Transferase;Complete proteome													ATCase/OTCase family	SIMILARITY: Belongs to the ATCase/OTCase family. {ECO:0000255|HAMAP-Rule:MF_00001}.	233.57	10635000000	106	17	15	15	15	18	9
Q8A9S2	BT_0743	Penicillin-binding protein 1A (PBP-1a)	TM		4.75275	-5.05685	5.30066	0.243817	0.547909	7.36778	7.20284	7.27624	8.7985	0.75	0	0.25	3			+	+	penicillin binding [GO:0008658];transferase activity [GO:0016740];integral component of membrane [GO:0016021]	penicillin binding [GO:0008658];transferase activity [GO:0016740];integral component of membrane [GO:0016021]			Membrane;Reference proteome;Transferase;Transmembrane;Transmembrane helix;Complete proteome	TRANSMEM 7 27 Helical. {ECO:0000256|SAM:Phobius}.								DOMAIN 457 696 Transpeptidase. {ECO:0000259|Pfam:PF00905}.;DOMAIN 57 243 Transgly. {ECO:0000259|Pfam:PF00912}.						26.005	886820000	16	10	1	1	1	0	0
Q8A9S1	BT_0744	2-amino-4-hydroxy-6-hydroxymethyldihydropteridine pyrophosphokinase	Cytosol		-1.01076	-0.779063	-0.429358	-1.20842	0.581414	7.50572	7.3307	6.96693	7.20145	0.5	0	0	0		+			folic acid-containing compound biosynthetic process [GO:0009396];kinase activity [GO:0016301];2-amino-4-hydroxy-6-hydroxymethyldihydropteridine diphosphokinase activity [GO:0003848]	folic acid-containing compound biosynthetic process [GO:0009396];kinase activity [GO:0016301];2-amino-4-hydroxy-6-hydroxymethyldihydropteridine diphosphokinase activity [GO:0003848]			Kinase;Reference proteome;Transferase;Complete proteome									DOMAIN 53 168 HPPK. {ECO:0000259|Pfam:PF01288}.						3.97	301880000	2	2	1	1	0	0	0
Q8A9S0	BT_0745	3-deoxy-manno-octulosonate cytidylyltransferase (EC 2.7.7.38) (CMP-2-keto-3-deoxyoctulosonic acid synthase) (CKS) (CMP-KDO synthase)	Cytosol		3.53682	-6.75006	6.53257	-0.217494	2.99575	8.03783	7.13602	7.07055	9.10252	1.5	0.25	0	9.75	+		+	+	3-deoxy-manno-octulosonate cytidylyltransferase activity [GO:0008690];CMP-keto-3-deoxy-D-manno-octulosonic acid biosynthetic process [GO:0033468];lipopolysaccharide biosynthetic process [GO:0009103];cytoplasm [GO:0005737]	3-deoxy-manno-octulosonate cytidylyltransferase activity [GO:0008690];CMP-keto-3-deoxy-D-manno-octulosonic acid biosynthetic process [GO:0033468];lipopolysaccharide biosynthetic process [GO:0009103];cytoplasm [GO:0005737]	SUBCELLULAR LOCATION: Cytoplasm {ECO:0000255|HAMAP-Rule:MF_00057}.	CMP-3-deoxy-D-manno-octulosonate biosynthesis;CMP-3-deoxy-D-manno-octulosonate from 3-deoxy-D-manno-octulosonate and CTP: step 1/1. {ECO:0000255|HAMAP-Rule:MF_00057}.;lipopolysaccharide biosynthesis. {ECO:0000255|HAMAP-Rule:MF_00057}.;PATHWAY: Bacterial outer membrane biogenesis;PATHWAY: Nucleotide-sugar biosynthesis	Cytoplasm;Lipopolysaccharide biosynthesis;Nucleotidyltransferase;Reference proteome;Transferase;Complete proteome													KdsB family	SIMILARITY: Belongs to the KdsB family. {ECO:0000255|HAMAP-Rule:MF_00057}.	125.72	1155300000	46	14	1	2	1	2	0
Q8A9R9	BT_0746	Putative zinc protease	Cytosol		-2.98097	-2.17379	-0.629373	-2.80316	2.35159	8.38892	7.68102	6.83718	7.49156	2.75	0	0	0	+	+		+	peptidase activity [GO:0008233];metal ion binding [GO:0046872]	peptidase activity [GO:0008233];metal ion binding [GO:0046872]			Hydrolase;Protease;Reference proteome;Complete proteome									DOMAIN 181 356 Peptidase_M16_C. {ECO:0000259|Pfam:PF05193}.;DOMAIN 61 137 Peptidase_M16. {ECO:0000259|Pfam:PF00675}.						33.855	1196800000	11	7	3	4	1	3	0
Q8A9R8	BT_0747	Putative phosphatidylinositol-4-phosphate 5-kinase	SPI		6.75926	-7.28412	6.19408	-1.09004	-0.565179	7.30285	7.47299	7.14485	9.33759	0	0	0	15.5			+	+	kinase activity [GO:0016301]	kinase activity [GO:0016301]			Kinase;Reference proteome;Signal;Transferase;Complete proteome					SIGNAL 1 21 {ECO:0000256|SAM:SignalP}.										129.61	1303200000	62	17	0	0	0	0	0
Q8A9R7	BT_0748	Ribose-phosphate pyrophosphokinase	Cytosol		-2.98077	-3.87891	-1.75623	-5.63514	1.22453	9.86817	9.49955	7.80321	8.97087	26	12.25	0	7.75	+	+	+	+	magnesium ion binding [GO:0000287];nucleoside metabolic process [GO:0009116];nucleotide biosynthetic process [GO:0009165];ribonucleoside monophosphate biosynthetic process [GO:0009156];ribose phosphate diphosphokinase activity [GO:0004749];kinase activity [GO:0016301]	magnesium ion binding [GO:0000287];nucleoside metabolic process [GO:0009116];nucleotide biosynthetic process [GO:0009165];ribonucleoside monophosphate biosynthetic process [GO:0009156];ribose phosphate diphosphokinase activity [GO:0004749];kinase activity [GO:0016301]			Kinase;Reference proteome;Transferase;Complete proteome									DOMAIN 2 115 Pribosyltran_N. {ECO:0000259|Pfam:PF13793}.						323.31	34583000000	184	17	28	24	23	29	9
Q8A9R6	BT_0749	Putative two-component system sensor histidine kinase	TM		-2.37408	-1.41029	-0.786782	-2.19708	1.5873	7.81761	7.33979	6.6784	7.10294	2.25	0	0	0	+	+			ATP binding [GO:0005524];kinase activity [GO:0016301];integral component of membrane [GO:0016021]	ATP binding [GO:0005524];kinase activity [GO:0016301];integral component of membrane [GO:0016021]			Complete proteome;Kinase;Membrane;Nucleotide-binding;Reference proteome;TPR repeat;Transferase;Transmembrane;Transmembrane helix;ATP-binding	TRANSMEM 972 992 Helical. {ECO:0000256|SAM:Phobius}.;TRANSMEM 412 433 Helical. {ECO:0000256|SAM:Phobius}.								DOMAIN 282 315 TPR_REGION. {ECO:0000259|PROSITE:PS50293}.;DOMAIN 562 796 Histidine kinase. {ECO:0000259|PROSITE:PS50109}.;DOMAIN 47 80 TPR_REGION. {ECO:0000259|PROSITE:PS50293}.			REPEAT 282 315 TPR. {ECO:0000256|PROSITE-ProRule:PRU00339}.;REPEAT 47 80 TPR. {ECO:0000256|PROSITE-ProRule:PRU00339}.			29.469	279680000	9	6	2	3	2	2	0
Q8A9R5	BT_0750	Probable two-component system response regulator	Cytosol		-4.47992	-0.442511	-2.4167	-2.85921	2.06321	8.6531	8.03201	7.1713	7.30451	5.75	1.25	0	0	+	+	+		phosphorelay signal transduction system [GO:0000160];intracellular [GO:0005622]	phosphorelay signal transduction system [GO:0000160];intracellular [GO:0005622]			Reference proteome;Complete proteome									DOMAIN 7 127 Response regulatory. {ECO:0000259|PROSITE:PS50110}.						65.187	2048800000	28	7	6	8	4	5	1
Q8A9Q4	BT_0761	Uncharacterized protein	Cytosol		4.10202	-5.03342	4.72899	-0.304434	0.626972	7.37252	7.18378	7.09213	8.60735	0	0	0	3			+	+	integral component of membrane [GO:0016021]	integral component of membrane [GO:0016021]			Membrane;Reference proteome;Transmembrane;Transmembrane helix;Complete proteome	TRANSMEM 31 52 Helical. {ECO:0000256|SAM:Phobius}.														12.877	143180000	12	4	0	0	0	0	0
Q8A9P9	BT_0766	TPR repeats protein	SPI	0766	10.0817	-7.62132	11.562	3.94068	1.48028	7.82911	7.3835	8.56976	10.864	1.75	0.75	5.5	66.25		+	+	+					Reference proteome;Signal;Complete proteome					SIGNAL 1 42 {ECO:0000256|SAM:SignalP}.				DOMAIN 219 252 TPR_REGION. {ECO:0000259|PROSITE:PS50293}.;DOMAIN 81 189 TPR_REGION. {ECO:0000259|PROSITE:PS50293}.						323.31	27268000000	297	37	2	2	1	2	2
Q8A9P7	BT_0768	Putative para-aminobenzoate synthase component I	Cytosol		-0.0140518	-0.360613	0.351074	-0.00953896	0.365108	7.32671	7.2168	7.21393	7.32248	0.75	0	0	0					metabolic process [GO:0008152];catalytic activity [GO:0003824]	metabolic process [GO:0008152];catalytic activity [GO:0003824]			Reference proteome;Complete proteome															5.5483	127280000	3	1	0	1	1	1	0
Q8A9P6	BT_0769	Uncharacterized protein	Cytosol		-2.25625	-4.2917	-0.620543	-4.91224	1.63568	9.08286	8.59047	7.11173	8.40366	10.75	3.25	0	2	+	+		+					Reference proteome;Complete proteome															124.61	5985100000	64	11	11	9	12	11	1
Q8A9P5	BT_0770	Uncharacterized protein	Cytosol		4.82238	-6.23596	6.02941	-0.206553	1.20706	7.67425	7.31089	7.24871	9.12593	0	0	0	6.75	+		+	+					Reference proteome;Complete proteome															35.522	677230000	27	6	0	0	0	0	0
Q8A9P4	BT_0771	1,4-alpha-glucan branching enzyme (EC 2.4.1.18)	Cytosol		-6.13696	-2.22756	-4.77252	-7.00008	1.36444	9.4728	9.06206	6.95483	7.62539	25	10.5	0	0	+	+	+		cation binding [GO:0043169];glycogen biosynthetic process [GO:0005978];hydrolase activity, hydrolyzing O-glycosyl compounds [GO:0004553];1,4-alpha-glucan branching enzyme activity [GO:0003844]	cation binding [GO:0043169];glycogen biosynthetic process [GO:0005978];hydrolase activity, hydrolyzing O-glycosyl compounds [GO:0004553];1,4-alpha-glucan branching enzyme activity [GO:0003844]		glycogen biosynthesis. {ECO:0000256|SAAS:SAAS00077455}.;PATHWAY: Glycan biosynthesis	Glycogen biosynthesis;Glycosyltransferase;Reference proteome;Transferase;Complete proteome									DOMAIN 182 544 Aamy. {ECO:0000259|SMART:SM00642}.				Glycosyl hydrolase 13 family, GlgB subfamily	SIMILARITY: Belongs to the glycosyl hydrolase 13 family. GlgB subfamily. {ECO:0000256|SAAS:SAAS00648914}.	323.31	14951000000	142	30	24	28	25	23	7
Q8A9P3	BT_0772	Putative lipoprotein	SPI		0.253862	-2.02562	0.107888	-1.91773	-0.145974	7.34669	7.39063	6.81334	7.42311	0	0	0	1		+		+					Lipoprotein;Reference proteome;Signal;Complete proteome					SIGNAL 1 19 {ECO:0000256|SAM:SignalP}.				DOMAIN 47 141 PepSY_like. {ECO:0000259|Pfam:PF11396}.						4.1168	6317900	4	2	0	0	0	0	0
Q8A9P2	BT_0773	Alpha-amylase 3	Cytosol		-5.16786	-1.227	-5.81145	-7.03844	-0.643593	9.17631	9.37005	7.25127	7.62063	16	10.75	0	0.25	+	+	+		carbohydrate metabolic process [GO:0005975];catalytic activity [GO:0003824]	carbohydrate metabolic process [GO:0005975];catalytic activity [GO:0003824]			Reference proteome;Complete proteome									DOMAIN 11 423 Aamy. {ECO:0000259|SMART:SM00642}.						317.53	11133000000	108	26	17	16	14	17	6
Q8A9P1	BT_0774	Conserved protein with a conserved patatin-like phospholipase domain	Cytosol		-4.23785	-0.956573	-0.280007	-1.23658	3.95783	8.45375	7.26232	6.89007	7.17803	3	0.5	0	0	+	+			lipid catabolic process [GO:0016042];hydrolase activity [GO:0016787]	lipid catabolic process [GO:0016042];hydrolase activity [GO:0016787]			Hydrolase;Lipid degradation;Lipid metabolism;Reference proteome;Complete proteome									DOMAIN 17 175 PNPLA (patatin-like phospholipase). {ECO:0000259|PROSITE:PS51635}.						59.355	1226400000	14	5	3	2	5	2	0
Q8A9P0	BT_0775	Ferredoxin-type protein	TM		-0.176228	-0.957718	-1.57207	-2.52979	-1.39583	7.36359	7.78378	7.02223	7.31054	0.25	2	0	0	+	+	+	+	plasma membrane [GO:0005886];integral component of membrane [GO:0016021]	plasma membrane [GO:0005886];integral component of membrane [GO:0016021]			Membrane;Reference proteome;Transmembrane;Transmembrane helix;Complete proteome	TRANSMEM 102 126 Helical. {ECO:0000256|SAM:Phobius}.;TRANSMEM 170 191 Helical. {ECO:0000256|SAM:Phobius}.;TRANSMEM 40 63 Helical. {ECO:0000256|SAM:Phobius}.;TRANSMEM 7 28 Helical. {ECO:0000256|SAM:Phobius}.								DOMAIN 248 273 4Fe-4S ferredoxin-type. {ECO:0000259|PROSITE:PS51379}.;DOMAIN 347 376 4Fe-4S ferredoxin-type. {ECO:0000259|PROSITE:PS51379}.;DOMAIN 384 417 4Fe-4S ferredoxin-type. {ECO:0000259|PROSITE:PS51379}.;DOMAIN 425 460 4Fe-4S ferredoxin-type. {ECO:0000259|PROSITE:PS51379}.;DOMAIN 465 497 4Fe-4S ferredoxin-type. {ECO:0000259|PROSITE:PS51379}.;DOMAIN 217 246 4Fe-4S ferredoxin-type. {ECO:00002…						14.765	168570000	9	3	0	0	0	1	3
Q8A9N9	BT_0776	Uncharacterized protein	Cytosol		-1.69395	-0.657151	0.703371	0.0462201	2.39734	7.77684	7.05517	7.06908	7.26691	1.75	0	0	0	+								Reference proteome;Complete proteome									DOMAIN 74 272 DUF362. {ECO:0000259|Pfam:PF04015}.						6.6551	267350000	7	3	1	2	2	2	0
Q8A9N7	BT_0778	Polyphosphate kinase 2-like protein	Cytosol		-5.0976	0.276535	-5.06854	-4.792	0.0290351	8.75423	8.74549	7.30295	7.2197	7.75	5	0	0		+	+		phosphotransferase activity, phosphate group as acceptor [GO:0016776];polyphosphate metabolic process [GO:0006797];kinase activity [GO:0016301]	phosphotransferase activity, phosphate group as acceptor [GO:0016776];polyphosphate metabolic process [GO:0006797];kinase activity [GO:0016301]			Kinase;Reference proteome;Transferase;Complete proteome									DOMAIN 30 267 PPK2. {ECO:0000259|Pfam:PF03976}.						58.767	3028300000	51	11	7	8	8	8	6
Q8A9N6	BT_0779	Uncharacterized protein	SPI		4.41999	-5.96792	5.11893	-0.848985	0.698945	7.26815	7.05774	6.80217	8.5987	0	0	0	3			+	+					Reference proteome;Signal;Complete proteome					SIGNAL 1 21 {ECO:0000256|SAM:SignalP}.										30.586	163280000	12	3	0	0	0	0	0
Q8A9N5	BT_0780	Acetyltransferase	Cytosol		-1.03568	-1.28256	-0.416877	-1.69944	0.618822	7.6148	7.42852	6.91694	7.30303	0.75	0	0.25	0	+	+			N-acetyltransferase activity [GO:0008080]	N-acetyltransferase activity [GO:0008080]			Reference proteome;Transferase;Complete proteome									DOMAIN 3 167 N-acetyltransferase. {ECO:0000259|PROSITE:PS51186}.						15.079	177230000	4	3	0	1	2	0	0
Q8A9N4	BT_0781	Uncharacterized protein	Cytosol		-1.83251	-1.44746	0.0241341	-1.42333	1.85664	7.81225	7.25335	6.82488	7.26061	1.25	0	0	0.75	+	+		+					Reference proteome;Complete proteome															42.005	337890000	8	3	1	1	2	1	0
Q8A9N0	BT_0785	Glutamine synthetase I	Cytosol		-1.97223	-4.4662	-2.41827	-6.88447	-0.446031	9.31321	9.44748	7.37505	8.71951	17	19.75	0	0.25		+	+	+	glutamine biosynthetic process [GO:0006542];glutamate-ammonia ligase activity [GO:0004356]	glutamine biosynthetic process [GO:0006542];glutamate-ammonia ligase activity [GO:0004356]			Reference proteome;Complete proteome									DOMAIN 125 397 Gln-synt_C. {ECO:0000259|SMART:SM01230}.				Glutamine synthetase family	SIMILARITY: Belongs to the glutamine synthetase family. {ECO:0000256|RuleBase:RU000384}.	323.31	13346000000	148	26	17	17	18	16	17
E7MCA3	BT_0785a	Uncharacterized protein	Cytosol		3.40043	-3.79719	3.01923	-0.777964	-0.381216	7.13699	7.25175	7.01756	8.16062	0	0	0	1.75	+	+	+	+					Complete proteome;Reference proteome;Coiled coil															18.101	55427000	7	2	0	0	0	0	0
Q8A9M6	BT_0789	Malonyl CoA-acyl carrier protein transacylase (EC 2.3.1.39)	Cytosol		-2.57436	-8.25349	-1.48713	-9.74062	1.08723	10.1162	9.78891	6.85669	9.34124	26.25	14.25	0.25	8.25	+	+	+	+	[acyl-carrier-protein] S-malonyltransferase activity [GO:0004314];fatty acid biosynthetic process [GO:0006633];cytoplasm [GO:0005737]	[acyl-carrier-protein] S-malonyltransferase activity [GO:0004314];fatty acid biosynthetic process [GO:0006633];cytoplasm [GO:0005737]			Complete proteome;Reference proteome;Transferase;Acyltransferase									DOMAIN 5 294 PKS_AT. {ECO:0000259|SMART:SM00827}.				FabD family	SIMILARITY: Belongs to the fabD family. {ECO:0000256|PIRNR:PIRNR000446}.	323.31	61750000000	196	15	24	28	27	26	10
Q8A9M3	BT_0792	Xylulose kinase (Xylulokinase)	Cytosol		-2.43697	-0.302144	0.100392	-0.201752	2.53734	8.06843	7.30461	7.24388	7.33483	6.25	0	0	0	+				carbohydrate metabolic process [GO:0005975];phosphotransferase activity, alcohol group as acceptor [GO:0016773];kinase activity [GO:0016301]	carbohydrate metabolic process [GO:0005975];phosphotransferase activity, alcohol group as acceptor [GO:0016773];kinase activity [GO:0016301]			Kinase;Reference proteome;Transferase;Complete proteome									DOMAIN 259 446 FGGY_C. {ECO:0000259|Pfam:PF02782}.;DOMAIN 3 245 FGGY_N. {ECO:0000259|Pfam:PF00370}.						49.084	561950000	25	7	6	7	6	6	0
Q8A9M2	BT_0793	Xylose isomerase (EC 5.3.1.5)	Cytosol		-0.0844102	-3.93202	0.86316	-3.06886	0.947573	8.3279	8.04266	7.11884	8.30249	1.5	0.25	0.25	4		+		+	D-xylose catabolic process [GO:0042843];metal ion binding [GO:0046872];pentose-phosphate shunt [GO:0006098];xylose isomerase activity [GO:0009045];cytoplasm [GO:0005737]	D-xylose catabolic process [GO:0042843];metal ion binding [GO:0046872];pentose-phosphate shunt [GO:0006098];xylose isomerase activity [GO:0009045];cytoplasm [GO:0005737]	SUBCELLULAR LOCATION: Cytoplasm {ECO:0000255|HAMAP-Rule:MF_00455}.		Carbohydrate metabolism;Complete proteome;Cytoplasm;Isomerase;Magnesium;Metal-binding;Pentose shunt;Reference proteome;Xylose metabolism;3D-structure													Xylose isomerase family	SIMILARITY: Belongs to the xylose isomerase family. {ECO:0000255|HAMAP-Rule:MF_00455}.	37.174	1230700000	24	9	1	1	2	2	0
Q8A9L1	BT_0804	Putative carbon-nitrogen hydrolase	Cytosol		-6.26011	-1.03554	-4.95128	-5.98682	1.30881	9.15625	8.76225	6.96004	7.27177	15	5.5	0	0	+	+	+		N-acetyltransferase activity [GO:0008080];nitrogen compound metabolic process [GO:0006807];hydrolase activity, acting on carbon-nitrogen (but not peptide) bonds [GO:0016810]	N-acetyltransferase activity [GO:0008080];nitrogen compound metabolic process [GO:0006807];hydrolase activity, acting on carbon-nitrogen (but not peptide) bonds [GO:0016810]			Hydrolase;Reference proteome;Complete proteome									DOMAIN 227 507 CN hydrolase. {ECO:0000259|PROSITE:PS50263}.;DOMAIN 11 207 N-acetyltransferase. {ECO:0000259|PROSITE:PS51186}.						323.31	7286500000	82	22	18	13	15	14	4
Q8A9L0	BT_0805	Putative membrane protein	TM		-0.13879	-1.42591	-0.183315	-1.60922	-0.0445204	7.47564	7.48904	7.00461	7.43386	1	1	0	0		+			integral component of membrane [GO:0016021]	integral component of membrane [GO:0016021]			Membrane;Reference proteome;Transmembrane;Transmembrane helix;Complete proteome	TRANSMEM 103 124 Helical. {ECO:0000256|SAM:Phobius}.;TRANSMEM 156 177 Helical. {ECO:0000256|SAM:Phobius}.;TRANSMEM 183 207 Helical. {ECO:0000256|SAM:Phobius}.;TRANSMEM 228 246 Helical. {ECO:0000256|SAM:Phobius}.;TRANSMEM 258 280 Helical. {ECO:0000256|SAM:Phobius}.;TRANSMEM 292 312 Helical. {ECO:0000256|SAM:Phobius}.;TRANSMEM 318 342 Helical. {ECO:0000256|SAM:Phobius}.;TRANSMEM 42 62 Helical. {ECO…														3.2906	412760000	8	1	1	1	1	1	1
Q8A9K9	BT_0806	Isoleucine--tRNA ligase (EC 6.1.1.5) (Isoleucyl-tRNA synthetase) (IleRS)	Cytosol		-6.53729	-1.19778	-5.59049	-6.78827	0.946917	10.5141	10.2291	8.18561	8.54618	107	74.5	0	6.25	+	+	+		aminoacyl-tRNA editing activity [GO:0002161];ATP binding [GO:0005524];isoleucine-tRNA ligase activity [GO:0004822];isoleucyl-tRNA aminoacylation [GO:0006428];metal ion binding [GO:0046872];tRNA binding [GO:0000049];cytoplasm [GO:0005737]	aminoacyl-tRNA editing activity [GO:0002161];ATP binding [GO:0005524];isoleucine-tRNA ligase activity [GO:0004822];isoleucyl-tRNA aminoacylation [GO:0006428];metal ion binding [GO:0046872];tRNA binding [GO:0000049];cytoplasm [GO:0005737]	SUBCELLULAR LOCATION: Cytoplasm {ECO:0000255|HAMAP-Rule:MF_02003}.		Aminoacyl-tRNA synthetase;Complete proteome;Cytoplasm;Ligase;Metal-binding;Nucleotide-binding;Protein biosynthesis;Reference proteome;Zinc;ATP-binding							DOMAIN: IleRS has two distinct active sites: one for aminoacylation and one for editing. The misactivated valine is translocated from the active site to the editing site, which sterically excludes the correctly activated isoleucine. The single editing site contains two valyl binding pockets, one specific for each substrate (Val-AMP or Val-tRNA(Ile)). {ECO:0000255|HAMAP-Rule:MF_02003}.			MOTIF 710 714 "KMSKS" region.;MOTIF 50 60 "HIGH" region.			Class-I aminoacyl-tRNA synthetase family, IleS type 2 subfamily	SIMILARITY: Belongs to the class-I aminoacyl-tRNA synthetase family. IleS type 2 subfamily. {ECO:0000255|HAMAP-Rule:MF_02003}.	323.31	159210000000	751	84	105	110	111	102	62
Q8A9K8	BT_0807	DnaK suppressor protein, putative	Cytosol		1.6514	-5.94998	1.95252	-3.99746	0.301112	9.19925	9.10861	7.90525	9.69637	10	6.25	0.5	11		+	+	+	zinc ion binding [GO:0008270]	zinc ion binding [GO:0008270]			Reference proteome;Complete proteome									DOMAIN 53 126 DksA C4-type. {ECO:0000259|PROSITE:PS51128}.						162.95	13574000000	111	11	11	9	12	8	6
Q8A9K6	BT_0809	Putative lipoprotein	Lipoprotein		0.375145	-5.12446	2.37351	-2.75095	1.99836	8.22449	7.62292	6.7948	8.33742	3.5	0.75	0	3	+	+	+	+					Lipoprotein;Reference proteome;Signal;Complete proteome					SIGNAL 1 18 {ECO:0000256|SAM:SignalP}.				DOMAIN 27 109 DUF4296. {ECO:0000259|Pfam:PF14129}.						71.048	741920000	29	6	3	3	3	5	0
Q8A9K4	BT_0811	Putative tRNA/rRNA methyltransferase	Cytosol		-1.01761	-2.28323	0.546776	-1.73645	1.56441	7.72074	7.24981	6.72708	7.41441	2.5	0	0	0	+	+		+	RNA methyltransferase activity [GO:0008173];RNA processing [GO:0006396];RNA binding [GO:0003723]	RNA methyltransferase activity [GO:0008173];RNA processing [GO:0006396];RNA binding [GO:0003723]			Methyltransferase;Reference proteome;Transferase;Complete proteome									DOMAIN 103 242 SpoU_methylase. {ECO:0000259|Pfam:PF00588}.						28.049	224320000	10	2	3	2	3	2	0
Q8A9K3	BT_0812	Putative transcriptional regulator	Cytosol		-0.770322	0.153339	0.367291	0.520631	1.13762	7.37667	7.03421	7.19094	7.14478	0.5	0	0	0	+				negative regulation of transcription, DNA-templated [GO:0045892];DNA binding [GO:0003677]	negative regulation of transcription, DNA-templated [GO:0045892];DNA binding [GO:0003677]			Reference proteome;Complete proteome															4.8176	107180000	2	2	0	0	1	1	0
Q8A9K2	BT_0813	TonB	TM		-0.611334	-1.36728	-0.968054	-2.33534	-0.3567	7.62943	7.73681	7.0338	7.4454	1.25	0	0	0		+			transport [GO:0006810];integral component of membrane [GO:0016021]	transport [GO:0006810];integral component of membrane [GO:0016021]			Membrane;Reference proteome;Transmembrane;Transmembrane helix;Complete proteome	TRANSMEM 100 119 Helical. {ECO:0000256|SAM:Phobius}.;TRANSMEM 188 207 Helical. {ECO:0000256|SAM:Phobius}.;TRANSMEM 273 292 Helical. {ECO:0000256|SAM:Phobius}.;TRANSMEM 34 52 Helical. {ECO:0000256|SAM:Phobius}.;TRANSMEM 6 22 Helical. {ECO:0000256|SAM:Phobius}.								DOMAIN 363 439 TonB_C. {ECO:0000259|Pfam:PF03544}.;DOMAIN 137 266 Peptidase_M56. {ECO:0000259|Pfam:PF05569}.						6.9315	284670000	5	4	2	0	2	1	0
Q8A9K1	BT_0814	Uncharacterized protein	Lipoprotein		1.5138	4.25055	-1.97437	2.27618	-3.48817	7.51105	8.56109	9.24629	7.96675	0.25	5.25	7.5	0.5	+	+	+	+	outer membrane [GO:0019867]	outer membrane [GO:0019867]			Reference proteome;Signal;Complete proteome					SIGNAL 1 22 {ECO:0000256|SAM:SignalP}.				DOMAIN 399 770 Bac_surface_Ag. {ECO:0000259|Pfam:PF01103}.						76.592	944010000	54	17	1	0	0	0	6
Q8A9K0	BT_0815	Uncharacterized protein	Lipoprotein		-0.284789	1.68677	0.583771	2.27055	0.868565	7.39458	7.13311	7.81662	7.30885	0	1	1	0	+				integral component of membrane [GO:0016021]	integral component of membrane [GO:0016021]			Membrane;Reference proteome;Transmembrane;Transmembrane helix;Complete proteome	TRANSMEM 48 69 Helical. {ECO:0000256|SAM:Phobius}.														6.0205	672700000	8	1	0	0	0	0	1
Q8A9J8	BT_0817	Lipoprotein	Lipoprotein		-2.31469	1.39525	-3.00369	-1.60843	-0.689029	9.56421	9.77163	9.28744	8.86742	11.75	13.25	6.75	4.5	+	+	+	+					Lipoprotein;Reference proteome;Signal;Complete proteome					SIGNAL 1 21 {ECO:0000256|SAM:SignalP}.										280.2	22518000000	145	10	10	11	12	14	16
Q8A9J6	BT_0819	Uncharacterized protein	Cytosol		-5.0984	0.177055	-2.75754	-2.58048	2.34084	8.84907	8.1444	7.3676	7.3143	2.5	0.25	0	0.25	+	+	+						Reference proteome;Complete proteome															51.813	3155200000	12	5	2	1	5	2	0
Q8A9J5	BT_0820	Uncharacterized protein	Cytosol		-2.00977	-3.84047	-0.529398	-4.36987	1.48038	8.7977	8.35206	7.0366	8.1927	6.75	2.75	0	0.75	+	+		+	metal ion binding [GO:0046872]	metal ion binding [GO:0046872]			Complete proteome;Magnesium;Metal-binding;Reference proteome;3D-structure															100.47	3212400000	41	11	6	8	6	7	2
Q8A9J3	BT_0822	Putative metallo-beta-lactamase superfamily hydrolase	Cytosol		-4.51171	-0.767023	-3.12593	-3.89296	1.38578	8.51228	8.09512	6.92322	7.15412	3.25	0.75	0	0	+	+	+		hydrolase activity [GO:0016787]	hydrolase activity [GO:0016787]			Hydrolase;Reference proteome;Complete proteome									DOMAIN 13 195 Lactamase_B. {ECO:0000259|SMART:SM00849}.						56.918	1576700000	16	6	3	3	5	2	0
Q8A9J2	BT_0823	Uronate isomerase (EC 5.3.1.12) (Glucuronate isomerase) (Uronic isomerase)	Cytosol		-1.45756	3.62479	-3.02334	0.601449	-1.56578	8.21698	8.68833	8.86938	7.77821	1.75	1.75	4	0		+	+	+	glucuronate catabolic process [GO:0006064];glucuronate isomerase activity [GO:0008880]	glucuronate catabolic process [GO:0006064];glucuronate isomerase activity [GO:0008880]		pentose and glucuronate interconversion. {ECO:0000255|HAMAP-Rule:MF_00675}.;PATHWAY: Carbohydrate metabolism	Isomerase;Reference proteome;Complete proteome													Uronate isomerase family	SIMILARITY: Belongs to the uronate isomerase family. {ECO:0000255|HAMAP-Rule:MF_00675}.	33.867	944880000	30	13	1	1	2	3	1
Q8A9J0	BT_0825	Altronate oxidoreductase (EC 1.1.1.58) (Tagaturonate dehydrogenase) (Tagaturonate reductase)	Cytosol		-6.32827	-2.35146	-4.53079	-6.88226	1.79751	9.38417	8.84307	6.7713	7.47917	19.5	9.75	0	0	+	+	+	+	D-galacturonate catabolic process [GO:0019698];NAD binding [GO:0051287];tagaturonate reductase activity [GO:0009026];Cytosol[GO:0005829]	D-galacturonate catabolic process [GO:0019698];NAD binding [GO:0051287];tagaturonate reductase activity [GO:0009026];Cytosol[GO:0005829]		pentose and glucuronate interconversion. {ECO:0000255|HAMAP-Rule:MF_00670}.;PATHWAY: Carbohydrate metabolism	NAD;Oxidoreductase;Reference proteome;Complete proteome													Mannitol dehydrogenase family, UxaB subfamily	SIMILARITY: Belongs to the mannitol dehydrogenase family. UxaB subfamily. {ECO:0000255|HAMAP-Rule:MF_00670}.	323.31	11173000000	117	24	19	18	21	20	8
Q8A9I9	BT_0826	Putative FHA domain protein	Cytosol		-3.19862	-2.78564	-2.30252	-5.08816	0.896076	8.33924	8.06949	6.5378	7.37636	1.75	0.75	0	0	+	+	+	+					Reference proteome;Complete proteome									DOMAIN 89 148 FHA. {ECO:0000259|PROSITE:PS50006}.						17.957	1097000000	10	3	3	1	1	2	1
Q8A9I8	BT_0827	Sporulation related	TM		0.509551	-2.60691	1.16966	-1.43725	0.660113	7.40383	7.20512	6.77246	7.55722	0	0	0	0.75		+		+	peptidoglycan binding [GO:0042834]	peptidoglycan binding [GO:0042834]			Reference proteome;Complete proteome									DOMAIN 288 364 SPOR. {ECO:0000259|PROSITE:PS51724}.						5.2537	28701000	3	2	0	0	0	0	0
Q8A9I7	BT_0828	dTDP-4-dehydrorhamnose 3,5-epimerase	Cytosol		0.322725	-5.57487	3.37864	-2.19622	3.05591	8.30526	7.38534	6.72421	8.40241	1.75	0.5	0	1.25	+	+	+	+	dTDP-4-dehydrorhamnose 3,5-epimerase activity [GO:0008830]	dTDP-4-dehydrorhamnose 3,5-epimerase activity [GO:0008830]			Reference proteome;Complete proteome															17.754	1104300000	14	3	1	3	2	1	1
Q8A9I6	BT_0829	UDP-glucose 6-dehydrogenase	SPI		-6.17417	-0.727727	-4.8501	-5.57783	1.32406	9.04414	8.64556	6.96646	7.18553	12	3.75	0	0	+	+	+		polysaccharide biosynthetic process [GO:0000271];UDP-glucose 6-dehydrogenase activity [GO:0003979];NAD binding [GO:0051287]	polysaccharide biosynthetic process [GO:0000271];UDP-glucose 6-dehydrogenase activity [GO:0003979];NAD binding [GO:0051287]			NAD;Reference proteome;Complete proteome									DOMAIN 320 422 UDPG_MGDP_dh_C. {ECO:0000259|SMART:SM00984}.				UDP-glucose/GDP-mannose dehydrogenase family	SIMILARITY: Belongs to the UDP-glucose/GDP-mannose dehydrogenase family. {ECO:0000256|PIRNR:PIRNR000124}.	125.07	5209700000	63	16	16	11	11	10	2
Q8A9I4	BT_0831	ATP-dependent RNA helicase	Cytosol		-7.19543	-0.66617	-5.95902	-6.62519	1.23642	9.47316	9.10096	7.10658	7.30712	16.5	6.5	0	0.5	+	+	+		ATP-dependent RNA helicase activity [GO:0004004];nucleic acid binding [GO:0003676];RNA secondary structure unwinding [GO:0010501];ATP binding [GO:0005524]	ATP-dependent RNA helicase activity [GO:0004004];nucleic acid binding [GO:0003676];RNA secondary structure unwinding [GO:0010501];ATP binding [GO:0005524]			Complete proteome;Helicase;Hydrolase;Nucleotide-binding;Reference proteome;ATP-binding									DOMAIN 219 378 Helicase C-terminal. {ECO:0000259|PROSITE:PS51194}.;DOMAIN 32 208 Helicase ATP-binding. {ECO:0000259|PROSITE:PS51192}.;DOMAIN 1 29 Q_MOTIF. {ECO:0000259|PROSITE:PS51195}.	MOTIF 1 29 Q motif. {ECO:0000256|PROSITE-ProRule:PRU00552}.			DEAD box helicase family	SIMILARITY: Belongs to the DEAD box helicase family. {ECO:0000256|RuleBase:RU000492}.	232.42	14155000000	94	21	17	16	18	15	4
Q8A9I3	BT_0832	Putative phosphoserine phosphatase	Cytosol		-4.44481	-0.826191	-1.57838	-2.40457	2.86642	8.6108	7.74792	7.02407	7.27278	5.25	0.75	0	0	+	+	+		L-serine biosynthetic process [GO:0006564];phosphoserine phosphatase activity [GO:0004647];amino acid binding [GO:0016597]	L-serine biosynthetic process [GO:0006564];phosphoserine phosphatase activity [GO:0004647];amino acid binding [GO:0016597]			Reference proteome;Complete proteome									DOMAIN 10 82 ACT. {ECO:0000259|PROSITE:PS51671}.						52.761	1869300000	24	7	4	7	6	4	0
Q8A9I0	BT_0835	Queuine tRNA-ribosyltransferase (EC 2.4.2.29) (Guanine insertion enzyme) (tRNA-guanine transglycosylase)	Cytosol		-4.51643	-1.28735	-2.26956	-3.55692	2.24687	8.9231	8.24673	7.17599	7.56352	7.75	1	0	0	+	+	+		metal ion binding [GO:0046872];queuine tRNA-ribosyltransferase activity [GO:0008479];queuosine biosynthetic process [GO:0008616];tRNA-guanine transglycosylation [GO:0101030];cytoplasm [GO:0005737]	metal ion binding [GO:0046872];queuine tRNA-ribosyltransferase activity [GO:0008479];queuosine biosynthetic process [GO:0008616];tRNA-guanine transglycosylation [GO:0101030];cytoplasm [GO:0005737]		tRNA-queuosine biosynthesis. {ECO:0000256|HAMAP-Rule:MF_00168, ECO:0000256|SAAS:SAAS00384008}.;PATHWAY: tRNA modification	Glycosyltransferase;Metal-binding;Queuosine biosynthesis;Reference proteome;Transferase;tRNA processing;Zinc;Complete proteome									DOMAIN 129 365 TGT. {ECO:0000259|Pfam:PF01702}.		important for wobble base 34 recognition. {ECO:0000256|HAMAP-Rule:MF_00168}.;REGION 252 258 RNA binding. {ECO:0000256|HAMAP-Rule:MF_00168}.;REGION 276 280 RNA binding;REGION 92 96 Substrate binding. {ECO:0000256|HAMAP-Rule:MF_00168}.		Queuine tRNA-ribosyltransferase family	SIMILARITY: Belongs to the queuine tRNA-ribosyltransferase family. {ECO:0000256|HAMAP-Rule:MF_00168, ECO:0000256|RuleBase:RU003777, ECO:0000256|SAAS:SAAS00571098}.	196.59	3871500000	35	10	8	8	6	9	1
Q8A9H9	BT_0836	Endopeptidase La (EC 3.4.21.53)	Cytosol		-8.10939	-0.880095	-6.60243	-7.48252	1.50696	9.63402	9.18038	6.92791	7.19285	17.25	7.75	0	0	+	+	+		ATP-dependent peptidase activity [GO:0004176];protein catabolic process [GO:0030163];serine-type endopeptidase activity [GO:0004252];ATP binding [GO:0005524]	ATP-dependent peptidase activity [GO:0004176];protein catabolic process [GO:0030163];serine-type endopeptidase activity [GO:0004252];ATP binding [GO:0005524]			Hydrolase;Protease;Reference proteome;Serine protease;Complete proteome									DOMAIN 1 140 Lon proteolytic. {ECO:0000259|PROSITE:PS51786}.				Peptidase S16 family	SIMILARITY: Belongs to the peptidase S16 family. {ECO:0000256|PROSITE-ProRule:PRU01122}.	195.89	20195000000	100	11	14	18	16	21	8
Q8A9H8	BT_0837	ATP-dependent protease	Cytosol		-9.25934	-2.17905	-7.51779	-9.69684	1.74167	10.1367	9.61244	6.6934	7.34936	57	26	0	0	+	+	+	+	ATP-dependent peptidase activity [GO:0004176];protein catabolic process [GO:0030163];serine-type endopeptidase activity [GO:0004252];ATP binding [GO:0005524]	ATP-dependent peptidase activity [GO:0004176];protein catabolic process [GO:0030163];serine-type endopeptidase activity [GO:0004252];ATP binding [GO:0005524]			Hydrolase;Protease;Reference proteome;Complete proteome									DOMAIN 40 232 Lon N-terminal. {ECO:0000259|PROSITE:PS51787}.						323.31	62830000000	332	41	63	57	53	55	17
Q8A9G9	BT_0846	Uncharacterized protein	Lipoprotein		1.51277	-1.96046	2.64664	0.686181	1.13386	7.34972	7.0084	7.21496	7.80511	0	0	1	1.5	+		+						Complete proteome;Reference proteome;3D-structure															6.4981	52317000	10	2	0	0	0	0	0
Q8A9G7	BT_0848	Uncharacterized protein	Cytosol		-1.1363	-1.10545	-0.116381	-1.22183	1.01991	7.58047	7.27345	6.90564	7.23841	0	0	0.25	0.25	+	+		+					Reference proteome;Complete proteome															13.644	257300000	2	3	0	0	0	0	0
Q8A9G1	BT_0854	Uncharacterized protein	Cytosol		-0.728266	-0.894963	-0.154485	-1.04945	0.573763	7.39884	7.22612	6.9102	7.17961	0	0	0	0.25	+								Reference proteome;Complete proteome															5.26	10426000	1	1	0	0	0	0	0
Q8A9F5	BT_0860	Putative ABC transporter ATP-binding protein	Cytosol		0.54772	-0.517459	0.786061	0.268602	0.238338	7.13024	7.0585	7.13935	7.29512	0.5	0	0	0					ATPase activity [GO:0016887];ATP binding [GO:0005524]	ATPase activity [GO:0016887];ATP binding [GO:0005524]			Complete proteome;Nucleotide-binding;Reference proteome;ATP-binding									DOMAIN 5 224 ABC transporter. {ECO:0000259|PROSITE:PS50893}.						3.1218	57877000	2	2	0	0	1	1	0
Q8A9E9	BT_0866	SusD homolog	Lipoprotein		1.94409	0.664412	2.10142	2.76583	0.157322	7.29386	7.2465	8.0791	7.87909	0	0	1.75	0.5		+	+						Reference proteome;Signal;Complete proteome					SIGNAL 1 20 {ECO:0000256|SAM:SignalP}.				DOMAIN 321 632 SusD_RagB. {ECO:0000259|Pfam:PF07980}.;DOMAIN 100 236 SusD-like_3. {ECO:0000259|Pfam:PF14322}.						18.511	65747000	9	7	0	0	0	0	0
Q8A9E8	BT_0867	SusC homolog	SPI		-0.306448	3.01879	-0.144847	2.87394	0.161611	7.30409	7.25544	8.12058	7.21184	0	0	2.5	0		+		+	extracellular space [GO:0005615];metallocarboxypeptidase activity [GO:0004181];peptide metabolic process [GO:0006518];protein processing [GO:0016485];receptor activity [GO:0004872];transport [GO:0006810];cell outer membrane [GO:0009279]	extracellular space [GO:0005615];metallocarboxypeptidase activity [GO:0004181];peptide metabolic process [GO:0006518];protein processing [GO:0016485];receptor activity [GO:0004872];transport [GO:0006810];cell outer membrane [GO:0009279]	SUBCELLULAR LOCATION: Cell outer membrane {ECO:0000256|RuleBase:RU003357}.		Membrane;Reference proteome;Signal;TonB box;Complete proteome					SIGNAL 1 32 {ECO:0000256|SAM:SignalP}.				DOMAIN 410 1069 TonB_dep_Rec. {ECO:0000259|Pfam:PF00593}.;DOMAIN 145 250 Plug. {ECO:0000259|Pfam:PF07715}.				TonB-dependent receptor family	SIMILARITY: Belongs to the TonB-dependent receptor family. {ECO:0000256|RuleBase:RU003357}.	11.552	44321000	10	5	0	0	0	0	0
Q8A9E6	BT_0869	Uncharacterized protein	Lipoprotein		-0.419227	-0.238137	-0.681925	-0.920061	-0.262673	7.31259	7.39167	7.1147	7.18639	1	0.75	0	0									Complete proteome;Reference proteome;Signal;3D-structure					SIGNAL 1 23 {ECO:0000256|SAM:SignalP}.				DOMAIN 22 114 Lipocalin-like. {ECO:0000259|Pfam:PF12702}.						29.129	973680000	7	1	1	1	1	1	1
Q8A9E5	BT_0870	8-amino-7-oxononanoate synthase	Cytosol		-8.33379	-0.313002	-6.91168	-7.22468	1.42213	9.77237	9.34427	7.16942	7.26365	30.25	16.5	0	0.75	+	+	+		biosynthetic process [GO:0009058];transferase activity [GO:0016740];pyridoxal phosphate binding [GO:0030170]	biosynthetic process [GO:0009058];transferase activity [GO:0016740];pyridoxal phosphate binding [GO:0030170]			Pyridoxal phosphate;Reference proteome;Complete proteome									DOMAIN 43 384 Aminotran_1_2. {ECO:0000259|Pfam:PF00155}.				Class-II pyridoxal-phosphate-dependent aminotransferase family	SIMILARITY: Belongs to the class-II pyridoxal-phosphate-dependent aminotransferase family. {ECO:0000256|RuleBase:RU003693}.	323.31	28117000000	190	24	30	29	31	31	13
Q8A9E4	BT_0871	Diacylglycerol kinase-like, catalytic region	Cytosol		-5.07793	-1.32572	-3.56317	-4.8889	1.51476	8.81553	8.35954	6.88784	7.28692	9	0.75	0	0	+	+	+		NAD+ kinase activity [GO:0003951]	NAD+ kinase activity [GO:0003951]			Kinase;Reference proteome;Transferase;Complete proteome									DOMAIN 1 129 DAGKc. {ECO:0000259|PROSITE:PS50146}.						62.96	3217700000	39	13	10	9	10	7	0
Q8A9E3	BT_0872	Aspartate--tRNA ligase (EC 6.1.1.12) (Aspartyl-tRNA synthetase) (AspRS)	Cytosol		1.79055	-1.44903	3.09171	1.64268	1.301	9.61339	9.22175	9.71625	10.1524	23	10.75	15.25	48	+	+	+	+	aspartate-tRNA ligase activity [GO:0004815];ATP binding [GO:0005524];nucleic acid binding [GO:0003676];tRNA aminoacylation for protein translation [GO:0006418];cytoplasm [GO:0005737]	aspartate-tRNA ligase activity [GO:0004815];ATP binding [GO:0005524];nucleic acid binding [GO:0003676];tRNA aminoacylation for protein translation [GO:0006418];cytoplasm [GO:0005737]	SUBCELLULAR LOCATION: Cytoplasm {ECO:0000255|HAMAP-Rule:MF_00044}.		Aminoacyl-tRNA synthetase;Complete proteome;Cytoplasm;Ligase;Nucleotide-binding;Protein biosynthesis;Reference proteome;ATP-binding											REGION 197 200 Aspartate. {ECO:0000255|HAMAP-Rule:MF_00044}.		Class-II aminoacyl-tRNA synthetase family, Type 1 subfamily	SIMILARITY: Belongs to the class-II aminoacyl-tRNA synthetase family. Type 1 subfamily. {ECO:0000255|HAMAP-Rule:MF_00044}.	323.31	23440000000	388	56	24	25	21	22	9
Q8A9E2	BT_0873	Putative sulfatase	TM		4.07179	-4.99574	4.70787	-0.287862	0.636091	7.3076	7.11612	7.02946	8.53333	0	0	0	2.5			+	+	metabolic process [GO:0008152];metal ion binding [GO:0046872];sulfuric ester hydrolase activity [GO:0008484];integral component of membrane [GO:0016021]	metabolic process [GO:0008152];metal ion binding [GO:0046872];sulfuric ester hydrolase activity [GO:0008484];integral component of membrane [GO:0016021]			Manganese;Membrane;Metal-binding;Reference proteome;Transmembrane;Transmembrane helix;Complete proteome	TRANSMEM 124 145 Helical. {ECO:0000256|SAM:Phobius}.;TRANSMEM 42 64 Helical. {ECO:0000256|SAM:Phobius}.;TRANSMEM 94 112 Helical. {ECO:0000256|SAM:Phobius}.;TRANSMEM 12 30 Helical. {ECO:0000256|SAM:Phobius}.								DOMAIN 221 501 Sulfatase. {ECO:0000259|Pfam:PF00884}.						5.6997	119800000	10	2	0	0	0	0	0
Q8A9E0	BT_0875	Beta-ureidopropionase	Cytosol		-6.31512	-0.64451	-6.71722	-7.36173	-0.402097	9.1988	9.31984	7.10374	7.29776	8.75	11.25	0	0	+	+	+		nitrogen compound metabolic process [GO:0006807];hydrolase activity, acting on carbon-nitrogen (but not peptide) bonds [GO:0016810]	nitrogen compound metabolic process [GO:0006807];hydrolase activity, acting on carbon-nitrogen (but not peptide) bonds [GO:0016810]			Reference proteome;Complete proteome									DOMAIN 4 286 CN hydrolase. {ECO:0000259|PROSITE:PS50263}.						190.2	8556100000	80	14	10	8	9	8	12
Q8A9D9	BT_0876	Putative deiminase	Cytosol		-4.09657	-3.86741	-2.29041	-6.15782	1.80617	9.18761	8.6439	6.79021	7.95442	12.5	2.75	0	1	+	+	+	+	putrescine biosynthetic process [GO:0009446];protein-arginine deiminase activity [GO:0004668]	putrescine biosynthetic process [GO:0009446];protein-arginine deiminase activity [GO:0004668]			Reference proteome;Complete proteome															204.95	7517400000	65	16	15	11	10	14	1
Q8A9D8	BT_0877	Ferredoxin domain containing protein	Cytosol		-0.823905	-0.350695	0.530337	0.179642	1.35421	7.42791	7.02025	7.07432	7.17989	0.75	0	0	0					oxidoreductase activity [GO:0016491]	oxidoreductase activity [GO:0016491]			Reference proteome;Complete proteome									DOMAIN 107 172 DUF2148. {ECO:0000259|Pfam:PF09918}.						10.205	60462000	3	2	1	0	1	1	0
Q8A9D2	BT_0883	Uncharacterized protein	Cytosol		-3.19081	-3.39309	-1.55081	-4.9439	1.64012	10.1697	9.67601	8.18775	9.20917	37.75	17.25	0.75	7.5	+	+	+	+					Complete proteome;Reference proteome;Coiled coil									DOMAIN 212 244 zf-RING_7. {ECO:0000259|Pfam:PF02591}.						323.31	70694000000	253	24	35	36	40	40	15
Q8A9D1	BT_0884	Outer membrane efflux protein oprM	SPI		0.62811	7.56427	-5.07769	2.48658	-5.7058	7.51978	9.23739	9.98593	7.70886	1	10	14.5	0.75	+	+	+	+	lipid binding [GO:0008289];plasma membrane [GO:0005886];transporter activity [GO:0005215];integral component of membrane [GO:0016021]	lipid binding [GO:0008289];plasma membrane [GO:0005886];transporter activity [GO:0005215];integral component of membrane [GO:0016021]	Lipid-anchor {ECO:0000256|RuleBase:RU362097}.;SUBCELLULAR LOCATION: Cell membrane {ECO:0000256|RuleBase:RU362097}		Complete proteome;Lipoprotein;Membrane;Palmitate;Reference proteome;Signal;Transmembrane;Transmembrane beta strand;Coiled coil					SIGNAL 1 21 {ECO:0000256|RuleBase:RU362097}.								Outer membrane factor (OMF) (TC 1.B.17) family	SIMILARITY: Belongs to the outer membrane factor (OMF) (TC 1.B.17) family. {ECO:0000256|RuleBase:RU362097}.	301	5407200000	105	17	1	2	0	1	11
Q8A9D0	BT_0885	Putative cation efflux pump	Lipoprotein		-3.5545	-1.81427	-4.48705	-6.30132	-0.932563	8.35403	8.63476	6.73787	7.28402	2.75	4	0.25	0	+	+	+	+	drug transmembrane transport [GO:0006855];drug transmembrane transporter activity [GO:0015238];response to antibiotic [GO:0046677];intrinsic component of plasma membrane [GO:0031226]	drug transmembrane transport [GO:0006855];drug transmembrane transporter activity [GO:0015238];response to antibiotic [GO:0046677];intrinsic component of plasma membrane [GO:0031226]			Complete proteome;Reference proteome;Coiled coil									DOMAIN 53 281 HlyD_D23. {ECO:0000259|Pfam:PF16576}.				Membrane fusion protein (MFP) (TC 8.A.1) family	SIMILARITY: Belongs to the membrane fusion protein (MFP) (TC 8.A.1) family. {ECO:0000256|SAAS:SAAS00568556}.	31.39	1767200000	28	8	3	3	2	3	5
Q8A9C9	BT_0886	Putative cation efflux pump	SPI		-2.79088	-0.511776	-2.89679	-3.40857	-0.105904	8.13599	8.16787	7.14179	7.29585	0.75	3.25	0	0		+	+		transporter activity [GO:0005215];integral component of membrane [GO:0016021]	transporter activity [GO:0005215];integral component of membrane [GO:0016021]			Membrane;Reference proteome;Transmembrane;Transmembrane helix;Complete proteome	TRANSMEM 369 391 Helical. {ECO:0000256|SAM:Phobius}.;TRANSMEM 397 416 Helical. {ECO:0000256|SAM:Phobius}.;TRANSMEM 437 461 Helical. {ECO:0000256|SAM:Phobius}.;TRANSMEM 473 500 Helical. {ECO:0000256|SAM:Phobius}.;TRANSMEM 537 557 Helical. {ECO:0000256|SAM:Phobius}.;TRANSMEM 873 891 Helical. {ECO:0000256|SAM:Phobius}.;TRANSMEM 898 919 Helical. {ECO:0000256|SAM:Phobius}.;TRANSMEM 925 945 Helical. {E…								DOMAIN 373 498 SSD (sterol-sensing). {ECO:0000259|PROSITE:PS50156}.				Resistance-nodulation-cell division (RND) (TC 2.A.6) family	SIMILARITY: Belongs to the resistance-nodulation-cell division (RND) (TC 2.A.6) family. {ECO:0000256|SAAS:SAAS00693190}.	41.837	578100000	16	8	0	1	1	1	4
Q8A9C7	BT_0888	AMP nucleosidase	Cytosol		-1.94027	-4.12457	-0.172848	-4.29742	1.76743	9.08898	8.55694	7.26328	8.5049	12	5	0	4.25	+	+		+	AMP salvage [GO:0044209];nucleoside metabolic process [GO:0009116];AMP nucleosidase activity [GO:0008714]	AMP salvage [GO:0044209];nucleoside metabolic process [GO:0009116];AMP nucleosidase activity [GO:0008714]			Reference proteome;Complete proteome									DOMAIN 61 220 PNP_UDP_1. {ECO:0000259|Pfam:PF01048}.						195.44	6196700000	85	13	12	12	12	12	4
Q8A9C6	BT_0889	DNA polymerase III-like, delta subunit	Cytosol		-4.31558	0.374106	-1.84772	-1.47361	2.46788	8.37111	7.62821	7.18461	7.07199	3.5	0.75	0	0	+	+	+		DNA binding [GO:0003677];DNA replication [GO:0006260];DNA-directed DNA polymerase activity [GO:0003887];DNA polymerase III complex [GO:0009360]	DNA binding [GO:0003677];DNA replication [GO:0006260];DNA-directed DNA polymerase activity [GO:0003887];DNA polymerase III complex [GO:0009360]			Reference proteome;Complete proteome									DOMAIN 24 189 DNA_pol3_delta. {ECO:0000259|Pfam:PF06144}.						27.019	1081200000	17	6	4	3	4	3	1
Q8A9C4	BT_0891	Dihydroorotate dehydrogenase B (NAD(+)), electron transfer subunit (Dihydroorotate oxidase B, electron transfer subunit)	Cytosol		-0.20473	-3.37602	1.76496	-1.61105	1.96972	9.08582	8.49288	8.0079	9.02419	9.25	3.5	0.25	9.5	+	+	+	+	'de novo' UMP biosynthetic process [GO:0044205];electron carrier activity [GO:0009055];flavin adenine dinucleotide binding [GO:0050660];metal ion binding [GO:0046872];riboflavin reductase (NADH) activity [GO:0052875];riboflavin reductase (NADPH) activity [GO:0042602];2 iron, 2 sulfur cluster binding [GO:0051537]	'de novo' UMP biosynthetic process [GO:0044205];electron carrier activity [GO:0009055];flavin adenine dinucleotide binding [GO:0050660];metal ion binding [GO:0046872];riboflavin reductase (NADH) activity [GO:0052875];riboflavin reductase (NADPH) activity [GO:0042602];2 iron, 2 sulfur cluster binding [GO:0051537]		orotate from (S)-dihydroorotate (NAD(+) route): step 1/1. {ECO:0000256|HAMAP-Rule:MF_01211}.;UMP biosynthesis via de novo pathway;PATHWAY: Pyrimidine metabolism	Complete proteome;Electron transport;FAD;Flavoprotein;Iron;Iron-sulfur;Metal-binding;Pyrimidine biosynthesis;Reference proteome;Transport;2Fe-2S									DOMAIN 3 103 FAD-binding FR-type. {ECO:0000259|PROSITE:PS51384}.				PyrK family	SIMILARITY: Belongs to the PyrK family. {ECO:0000256|HAMAP-Rule:MF_01211}.	180.99	6048900000	90	15	8	10	10	9	3
Q8A9C3	BT_0892	Dihydroorotate dehydrogenase B (NAD(+)), catalytic subunit (DHOD B) (DHODase B) (DHOdehase B) (EC 1.3.1.14) (Dihydroorotate oxidase B) (Orotate reductase (NADH))	Cytosol		1.62309	-5.48302	4.54189	-0.941138	2.9188	8.08485	7.2062	6.92289	8.57345	0.5	0	0	5.25	+		+	+	'de novo' pyrimidine nucleobase biosynthetic process [GO:0006207];'de novo' UMP biosynthetic process [GO:0044205];dihydroorotate dehydrogenase activity [GO:0004152];orotate reductase (NADH) activity [GO:0004589];cytoplasm [GO:0005737]	'de novo' pyrimidine nucleobase biosynthetic process [GO:0006207];'de novo' UMP biosynthetic process [GO:0044205];dihydroorotate dehydrogenase activity [GO:0004152];orotate reductase (NADH) activity [GO:0004589];cytoplasm [GO:0005737]	SUBCELLULAR LOCATION: Cytoplasm {ECO:0000250}.	orotate from (S)-dihydroorotate (NAD(+) route): step 1/1.;UMP biosynthesis via de novo pathway;PATHWAY: Pyrimidine metabolism	Cytoplasm;Flavoprotein;FMN;NAD;Oxidoreductase;Pyrimidine biosynthesis;Reference proteome;Complete proteome											REGION 192 193 Substrate binding. {ECO:0000250}.;REGION 69 73 Substrate binding. {ECO:0000250}.		Dihydroorotate dehydrogenase family, Type 1 subfamily	SIMILARITY: Belongs to the dihydroorotate dehydrogenase family. Type 1 subfamily. {ECO:0000305}.	56.427	565730000	23	8	1	0	0	1	0
Q8A9C2	BT_0893	tRNA (guanine-N(1)-)-methyltransferase (EC 2.1.1.228) (M1G-methyltransferase) (tRNA [GM37] methyltransferase)	Cytosol		0.872039	-4.49851	3.29745	-1.20106	2.42539	8.16476	7.43464	7.07308	8.42727	1.75	0	0	4.75	+		+	+	2-C-methyl-D-erythritol 4-phosphate cytidylyltransferase activity [GO:0050518];tRNA (guanine(37)-N(1))-methyltransferase activity [GO:0052906];cytoplasm [GO:0005737]	2-C-methyl-D-erythritol 4-phosphate cytidylyltransferase activity [GO:0050518];tRNA (guanine(37)-N(1))-methyltransferase activity [GO:0052906];cytoplasm [GO:0005737]	SUBCELLULAR LOCATION: Cytoplasm {ECO:0000255|HAMAP-Rule:MF_00605}.		Cytoplasm;Methyltransferase;Reference proteome;S-adenosyl-L-methionine;Transferase;tRNA processing;Complete proteome											REGION 132 137 S-adenosyl-L-methionine binding. {ECO:0000255|HAMAP-Rule:MF_00605}.		RNA methyltransferase TrmD family	SIMILARITY: Belongs to the RNA methyltransferase TrmD family. {ECO:0000255|HAMAP-Rule:MF_00605}.	54.307	635370000	26	11	3	0	2	2	0
Q8A9C1	BT_0894	DNA ligase (EC 6.5.1.2) (Polydeoxyribonucleotide synthase [NAD(+)])	Cytosol		-6.62054	-1.80318	-5.05868	-6.86187	1.56186	9.59465	9.12449	7.05886	7.60167	26.5	6.75	0	0.25	+	+	+		base-excision repair, DNA ligation [GO:0006288];DNA binding [GO:0003677];DNA ligase (NAD+) activity [GO:0003911];DNA replication [GO:0006260];metal ion binding [GO:0046872];Cytosol[GO:0005829]	base-excision repair, DNA ligation [GO:0006288];DNA binding [GO:0003677];DNA ligase (NAD+) activity [GO:0003911];DNA replication [GO:0006260];metal ion binding [GO:0046872];Cytosol[GO:0005829]			DNA damage;DNA repair;DNA replication;Ligase;Magnesium;Manganese;Metal-binding;NAD;Reference proteome;Zinc;Complete proteome									DOMAIN 588 666 BRCT. {ECO:0000255|HAMAP-Rule:MF_01588}.				NAD-dependent DNA ligase family, LigA subfamily	SIMILARITY: Belongs to the NAD-dependent DNA ligase family. LigA subfamily. {ECO:0000255|HAMAP-Rule:MF_01588}.	323.31	16154000000	134	29	30	28	25	23	2
Q8A9C0	BT_0895	4-hydroxy-tetrahydrodipicolinate synthase (HTPA synthase) (EC 4.3.3.7)	Cytosol		2.74371	-6.13461	4.97655	-1.15806	2.23285	8.25787	7.58571	7.2371	9.08381	4.25	0	0	7.75	+		+	+	4-hydroxy-tetrahydrodipicolinate synthase [GO:0008840];diaminopimelate biosynthetic process [GO:0019877];integral component of membrane [GO:0016021];lysine biosynthetic process via diaminopimelate [GO:0009089];cytoplasm [GO:0005737]	4-hydroxy-tetrahydrodipicolinate synthase [GO:0008840];diaminopimelate biosynthetic process [GO:0019877];integral component of membrane [GO:0016021];lysine biosynthetic process via diaminopimelate [GO:0009089];cytoplasm [GO:0005737]	SUBCELLULAR LOCATION: Cytoplasm {ECO:0000256|HAMAP-Rule:MF_00418, ECO:0000256|SAAS:SAAS00767691}.	(S)-tetrahydrodipicolinate from L-aspartate: step 3/4. {ECO:0000256|HAMAP-Rule:MF_00418, ECO:0000256|SAAS:SAAS00570584}.;L-lysine biosynthesis via DAP pathway;PATHWAY: Amino-acid biosynthesis	Complete proteome;Cytoplasm;Diaminopimelate biosynthesis;Lyase;Lysine biosynthesis;Membrane;Reference proteome;Schiff base;Transmembrane;Transmembrane helix;Amino-acid biosynthesis	TRANSMEM 195 215 Helical. {ECO:0000256|SAM:Phobius}.												DapA family	SIMILARITY: Belongs to the DapA family. {ECO:0000256|HAMAP-Rule:MF_00418, ECO:0000256|PIRNR:PIRNR001365, ECO:0000256|SAAS:SAAS00579284}.	109.61	1626400000	48	14	5	4	4	4	0
Q8A9B9	BT_0896	Putative patatin-like phospholipase	Cytosol		0.985284	1.59948	-1.75311	-0.153631	-2.7384	8.23116	9.0555	9.00925	8.52776	1.75	12	5.25	4.5	+		+	+	lipid catabolic process [GO:0016042];hydrolase activity [GO:0016787]	lipid catabolic process [GO:0016042];hydrolase activity [GO:0016787]			Hydrolase;Lipid degradation;Lipid metabolism;Reference proteome;Complete proteome									DOMAIN 11 210 PNPLA (patatin-like phospholipase). {ECO:0000259|PROSITE:PS51635}.						118.36	2371800000	94	26	2	2	2	1	10
Q8A9B8	BT_0897	Chaperone protein HtpG (Heat shock protein HtpG) (High temperature protein G)	Cytosol		-1.28592	-6.00189	0.136729	-5.86516	1.42238	10.565	10.1368	8.3712	10.1779	81.5	38.25	3.5	51.75	+	+	+	+	ATP binding [GO:0005524];protein folding [GO:0006457];response to stress [GO:0006950];unfolded protein binding [GO:0051082];cytoplasm [GO:0005737]	ATP binding [GO:0005524];protein folding [GO:0006457];response to stress [GO:0006950];unfolded protein binding [GO:0051082];cytoplasm [GO:0005737]	SUBCELLULAR LOCATION: Cytoplasm {ECO:0000255|HAMAP-Rule:MF_00505}.		Chaperone;Complete proteome;Cytoplasm;Nucleotide-binding;Reference proteome;Stress response;ATP-binding											REGION 327 545 B. {ECO:0000255|HAMAP-Rule:MF_00505}.;REGION 546 681 C. {ECO:0000255|HAMAP-Rule:MF_00505}.;substrate-binding. {ECO:0000255|HAMAP-Rule:MF_00505}.;REGION 1 326 A		Heat shock protein 90 family	SIMILARITY: Belongs to the heat shock protein 90 family. {ECO:0000255|HAMAP-Rule:MF_00505}.	323.31	168360000000	700	71	92	80	84	70	38
Q8A9B7	BT_0898	ATP-dependent Clp protease	Cytosol		-6.85021	-3.72708	-4.46422	-8.1913	2.38596	10.1431	9.42484	6.95901	8.08098	53.75	23.5	0.25	0	+	+	+	+	peptidase activity [GO:0008233];ATP binding [GO:0005524]	peptidase activity [GO:0008233];ATP binding [GO:0005524]			Chaperone;Complete proteome;Hydrolase;Nucleotide-binding;Protease;Reference proteome;ATP-binding									DOMAIN 447 482 UVR. {ECO:0000259|PROSITE:PS50151}.				ClpA/ClpB family	SIMILARITY: Belongs to the ClpA/ClpB family. {ECO:0000256|RuleBase:RU004432}.	323.31	55879000000	310	54	53	56	52	54	23
Q8A9B6	BT_0899	DNA gyrase subunit A (EC 5.99.1.3)	Cytosol		-7.39126	-0.746737	-6.0661	-6.81284	1.32515	9.7417	9.34279	7.29192	7.51671	40.5	14	0	0	+	+	+		ATP binding [GO:0005524];cytoplasm [GO:0005737];DNA binding [GO:0003677];DNA topoisomerase type II (ATP-hydrolyzing) activity [GO:0003918];DNA topological change [GO:0006265];DNA-dependent DNA replication [GO:0006261];chromosome [GO:0005694]	ATP binding [GO:0005524];cytoplasm [GO:0005737];DNA binding [GO:0003677];DNA topoisomerase type II (ATP-hydrolyzing) activity [GO:0003918];DNA topological change [GO:0006265];DNA-dependent DNA replication [GO:0006261];chromosome [GO:0005694]	SUBCELLULAR LOCATION: Cytoplasm {ECO:0000256|HAMAP-Rule:MF_01897}.		Complete proteome;Cytoplasm;DNA-binding;Isomerase;Nucleotide-binding;Reference proteome;Topoisomerase;ATP-binding									DOMAIN 10 462 TOP4c. {ECO:0000259|SMART:SM00434}.	MOTIF 523 529 GyrA-box. {ECO:0000256|HAMAP-Rule:MF_01897}.			Type II topoisomerase GyrA/ParC subunit family;Topoisomerase GyrA/ParC subunit family	SIMILARITY: Belongs to the type II topoisomerase GyrA/ParC subunit family. {ECO:0000256|SAAS:SAAS00554161}.;SIMILARITY: Belongs to the topoisomerase GyrA/ParC subunit family. {ECO:0000256|HAMAP-Rule:MF_01897}.	323.31	27314000000	218	35	43	41	39	39	8
Q8A9B5	BT_0900	Putative tetratricopeptide repeat family protein	SPI		4.9231	-6.13006	6.23739	0.107327	1.31438	10.0326	9.63696	9.66927	11.5146	26.25	19	18.5	192.25	+		+	+					Reference proteome;TPR repeat;Complete proteome									DOMAIN 209 322 TPR_REGION. {ECO:0000259|PROSITE:PS50293}.			REPEAT 277 310 TPR. {ECO:0000256|PROSITE-ProRule:PRU00339}.;REPEAT 243 276 TPR. {ECO:0000256|PROSITE-ProRule:PRU00339}.			323.31	152670000000	1024	50	27	23	27	28	13
Q8A9B4	BT_0901	Putative universal stress protein UspA	Cytosol		-5.85085	-2.59126	-3.09265	-5.68391	2.75819	9.52494	8.69464	6.98361	7.76366	16	2.75	0	0.25	+	+	+	+	response to stress [GO:0006950]	response to stress [GO:0006950]			Reference proteome;Complete proteome									DOMAIN 85 237 Usp. {ECO:0000259|Pfam:PF00582}.;DOMAIN 15 63 DUF2007. {ECO:0000259|Pfam:PF09413}.				Universal stress protein A family	SIMILARITY: Belongs to the universal stress protein A family. {ECO:0000256|SAAS:SAAS00569497}.	275.17	14433000000	76	17	17	16	16	15	4
Q8A9B3	BT_0902	Uncharacterized protein	Cytosol		4.69917	-4.58744	5.21486	0.627419	0.515695	7.25201	7.09677	7.28564	8.6666	0	0	0	4			+	+					Reference proteome;Complete proteome															33.125	286270000	16	5	0	0	0	0	0
Q8A9B2	BT_0903	BatE, TRP domain containing protein	Lipoprotein		-6.44587	-0.964075	-4.30996	-5.27403	2.13591	9.278	8.63502	7.04738	7.3376	10.5	2.75	0	0	+	+	+		integral component of membrane [GO:0016021]	integral component of membrane [GO:0016021]			Membrane;Reference proteome;Signal;TPR repeat;Transmembrane;Transmembrane helix;Complete proteome	TRANSMEM 187 204 Helical. {ECO:0000256|SAM:Phobius}.;TRANSMEM 156 175 Helical. {ECO:0000256|SAM:Phobius}.				SIGNAL 1 18 {ECO:0000256|SAM:SignalP}.				DOMAIN 81 114 TPR_REGION. {ECO:0000259|PROSITE:PS50293}.			REPEAT 81 114 TPR. {ECO:0000256|PROSITE-ProRule:PRU00339}.			139.51	9159800000	53	8	10	12	11	9	3
Q8A9B1	BT_0904	Uncharacterized protein	SPI		-4.76923	-4.96867	-3.05122	-8.01989	1.71801	9.91555	9.39838	6.98415	8.47987	36.25	18.75	0.25	2.5	+	+	+	+	integral component of membrane [GO:0016021]	integral component of membrane [GO:0016021]			Membrane;Reference proteome;Signal;Transmembrane;Transmembrane helix;Complete proteome	TRANSMEM 461 481 Helical. {ECO:0000256|SAM:Phobius}.				SIGNAL 1 20 {ECO:0000256|SAM:SignalP}.										323.31	38118000000	231	37	38	38	38	31	16
Q8A9B0	BT_0905	Uncharacterized protein	SPI		1.44597	-9.90536	2.51909	-7.38627	1.07312	9.17331	8.85027	6.62678	9.60859	10.5	2.5	0	18.25	+	+	+	+					Reference proteome;Signal;TPR repeat;Complete proteome					SIGNAL 1 23 {ECO:0000256|SAM:SignalP}.				DOMAIN 27 131 TPR_REGION. {ECO:0000259|PROSITE:PS50293}.			REPEAT 61 94 TPR. {ECO:0000256|PROSITE-ProRule:PRU00339}.;REPEAT 98 131 TPR. {ECO:0000256|PROSITE-ProRule:PRU00339}.;REPEAT 27 60 TPR. {ECO:0000256|PROSITE-ProRule:PRU00339}.			220.25	7436200000	125	11	10	12	9	11	1
Q8A9A9	BT_0906	Uncharacterized protein	TM		-5.65362	0.106378	-1.783	-1.67662	3.87062	8.73832	7.57315	7.06844	7.03641	4.75	0.25	0	0	+				integral component of membrane [GO:0016021]	integral component of membrane [GO:0016021]			Complete proteome;Membrane;Reference proteome;Transmembrane;Transmembrane helix;3D-structure	TRANSMEM 307 325 Helical. {ECO:0000256|SAM:Phobius}.;TRANSMEM 59 78 Helical. {ECO:0000256|SAM:Phobius}.;TRANSMEM 6 26 Helical. {ECO:0000256|SAM:Phobius}.								DOMAIN 91 226 VWFA. {ECO:0000259|PROSITE:PS50234}.						132.71	2438500000	20	7	5	5	5	4	1
Q8A9A8	BT_0907	BatA	TM		-4.90868	-0.434436	-3.34749	-3.78192	1.56117	8.53592	8.06596	6.92748	7.05826	4	0.75	0	0	+	+	+		integral component of membrane [GO:0016021]	integral component of membrane [GO:0016021]			Complete proteome;Membrane;Reference proteome;Transmembrane;Transmembrane helix;Coiled coil	TRANSMEM 301 318 Helical. {ECO:0000256|SAM:Phobius}.;TRANSMEM 51 72 Helical. {ECO:0000256|SAM:Phobius}.;TRANSMEM 6 24 Helical. {ECO:0000256|SAM:Phobius}.								DOMAIN 89 281 VWFA. {ECO:0000259|PROSITE:PS50234}.						55.415	1701800000	19	5	3	4	5	4	1
Q8A9A7	BT_0908	Putative conserved membrane exported protein	SPI		-5.66575	-0.599984	-2.35258	-2.95257	3.31319	8.96838	7.97102	7.0822	7.26282	3.75	1	0.25	0	+	+			integral component of membrane [GO:0016021]	integral component of membrane [GO:0016021]			Membrane;Reference proteome;Transmembrane;Transmembrane helix;Complete proteome	TRANSMEM 333 355 Helical. {ECO:0000256|SAM:Phobius}.;TRANSMEM 159 181 Helical. {ECO:0000256|SAM:Phobius}.														21.194	4525200000	20	6	4	4	5	2	0
Q8A9A6	BT_0909	von Willebrand factor-like, type A	Cytosol		-7.2145	-0.479989	-6.07212	-6.55211	1.14239	9.53552	9.19163	7.21924	7.36374	23.75	11.75	0	0	+	+	+						Reference proteome;Complete proteome									DOMAIN 37 122 DUF58. {ECO:0000259|Pfam:PF01882}.						323.31	17144000000	142	20	23	24	22	26	10
Q8A9A5	BT_0910	Magnesium chelatase, subunit I	Cytosol		-0.184367	-9.2315	2.39068	-6.84082	2.57505	10.4681	9.69293	7.63364	10.4126	43.5	23	0.25	47.75	+	+	+	+	ATP binding [GO:0005524];ATPase activity [GO:0016887];cell wall [GO:0005618]	ATP binding [GO:0005524];ATPase activity [GO:0016887];cell wall [GO:0005618]			Reference proteome;Complete proteome									DOMAIN 51 181 AAA_3. {ECO:0000259|Pfam:PF07726}.						323.31	130630000000	458	40	41	44	43	46	25
Q8A9A4	BT_0911	Putative integration host factor IHF alpha subunit	Cytosol		-4.21277	-1.47145	-1.25719	-2.72864	2.9556	8.82822	7.9385	7.1171	7.56005	6.75	1.25	0	1.25	+	+	+	+	DNA binding [GO:0003677];integral component of membrane [GO:0016021]	DNA binding [GO:0003677];integral component of membrane [GO:0016021]			DNA-binding;Membrane;Reference proteome;Transmembrane;Transmembrane helix;Complete proteome	TRANSMEM 323 346 Helical. {ECO:0000256|SAM:Phobius}.								DOMAIN 432 481 LysM. {ECO:0000259|PROSITE:PS51782}.				Bacterial histone-like protein family	SIMILARITY: Belongs to the bacterial histone-like protein family. {ECO:0000256|RuleBase:RU003939, ECO:0000256|SAAS:SAAS00560676}.	114.8	2995200000	37	6	7	6	8	6	2
Q8A9A3	BT_0912	DNA-binding protein HU	Cytosol		-3.26266	-0.49825	0.516095	0.0178456	3.77877	8.29869	7.16117	7.16654	7.31653	1.75	0	0	1	+			+	DNA binding [GO:0003677];regulation of nucleic acid-templated transcription [GO:1903506];Cytosol[GO:0005829]	DNA binding [GO:0003677];regulation of nucleic acid-templated transcription [GO:1903506];Cytosol[GO:0005829]			DNA-binding;Reference proteome;Complete proteome													Bacterial histone-like protein family	SIMILARITY: Belongs to the bacterial histone-like protein family. {ECO:0000256|RuleBase:RU003939, ECO:0000256|SAAS:SAAS00560676}.	7.7549	855260000	11	1	2	1	2	2	0
Q8A9A2	BT_0913	Ribosomal protein S12 methylthiotransferase RimO (S12 MTTase) (S12 methylthiotransferase) (EC 2.8.4.4) (Ribosomal protein S12 (aspartate-C(3))-methylthiotransferase) (Ribosome maturation factor RimO)	Cytosol		-5.08228	-0.828135	-3.53857	-4.36671	1.54371	8.80336	8.33866	7.02415	7.27344	7.25	1.75	0	0	+	+	+		4 iron, 4 sulfur cluster binding [GO:0051539];metal ion binding [GO:0046872];peptidyl-L-beta-methylthioaspartic acid biosynthetic process from peptidyl-aspartic acid [GO:0018339];RNA modification [GO:0009451];transferase activity [GO:0016740];cytoplasm [GO:0005737]	4 iron, 4 sulfur cluster binding [GO:0051539];metal ion binding [GO:0046872];peptidyl-L-beta-methylthioaspartic acid biosynthetic process from peptidyl-aspartic acid [GO:0018339];RNA modification [GO:0009451];transferase activity [GO:0016740];cytoplasm [GO:0005737]	SUBCELLULAR LOCATION: Cytoplasm {ECO:0000255|HAMAP-Rule:MF_01865}.		Complete proteome;Cytoplasm;Iron;Iron-sulfur;Metal-binding;Reference proteome;S-adenosyl-L-methionine;Transferase;4Fe-4S									DOMAIN 366 433 TRAM. {ECO:0000255|HAMAP-Rule:MF_01865}.;DOMAIN 4 122 MTTase N-terminal. {ECO:0000255|HAMAP-Rule:MF_01865}.				Methylthiotransferase family, RimO subfamily	SIMILARITY: Belongs to the methylthiotransferase family. RimO subfamily. {ECO:0000255|HAMAP-Rule:MF_01865}.	120.87	3056800000	36	11	8	6	6	9	0
Q8A9A1	BT_0914	Signal recognition particle receptor FtsY (SRP receptor)	Cytosol		-7.26489	-1.32903	-4.11133	-5.44036	3.15354	9.5361	8.58679	6.94907	7.34915	18.25	4.75	0	0.25	+	+	+	+	GTP binding [GO:0005525];GTPase activity [GO:0003924];intrinsic component of plasma membrane [GO:0031226];SRP-dependent cotranslational protein targeting to membrane [GO:0006614];cytoplasm [GO:0005737]	GTP binding [GO:0005525];GTPase activity [GO:0003924];intrinsic component of plasma membrane [GO:0031226];SRP-dependent cotranslational protein targeting to membrane [GO:0006614];cytoplasm [GO:0005737]	Cytoplasmic side {ECO:0000256|HAMAP-Rule:MF_00920}. Cytoplasm {ECO:0000256|HAMAP-Rule:MF_00920}.;Peripheral membrane protein {ECO:0000256|HAMAP-Rule:MF_00920};SUBCELLULAR LOCATION: Cell inner membrane {ECO:0000256|HAMAP-Rule:MF_00920}		Cell membrane;Complete proteome;Cytoplasm;GTP-binding;Membrane;Nucleotide-binding;Receptor;Reference proteome;Cell inner membrane									DOMAIN 289 302 SRP54. {ECO:0000259|PROSITE:PS00300}.				GTP-binding SRP family, FtsY subfamily	SIMILARITY: Belongs to the GTP-binding SRP family. FtsY subfamily. {ECO:0000256|HAMAP-Rule:MF_00920}.	279.92	14223000000	93	18	18	18	18	19	5
E7MCA4	BT_0914a	Uncharacterized protein	Cytosol		4.50643	-7.35716	2.51607	-4.84109	-1.99037	7.88492	8.48408	7.02677	9.24149	2	0.5	0	4	+	+	+	+					Reference proteome;Complete proteome															35.48	3403200000	26	4	3	2	1	2	1
Q8A9A0	BT_0915	50S ribosomal protein L33	Cytosol		1.08896	-1.69366	-0.046643	-1.7403	-1.13562	9.25327	9.59513	9.07124	9.58108	7.75	8	4	7	+	+		+	structural constituent of ribosome [GO:0003735];translation [GO:0006412];ribosome [GO:0005840]	structural constituent of ribosome [GO:0003735];translation [GO:0006412];ribosome [GO:0005840]			Reference proteome;Ribonucleoprotein;Ribosomal protein;Complete proteome													Bacterial ribosomal protein bL33 family	SIMILARITY: Belongs to the bacterial ribosomal protein bL33 family. {ECO:0000255|HAMAP-Rule:MF_00294}.	87.782	16593000000	107	9	7	10	6	8	8
Q8A999	BT_0916	50S ribosomal protein L28	Cytosol		-6.79195	-4.90472	-5.11164	-10.0164	1.68015	10.1996	9.69378	6.67855	8.15502	14.75	5.75	0	0.75	+	+	+	+	structural constituent of ribosome [GO:0003735];translation [GO:0006412];Cytosolc large ribosomal subunit [GO:0022625]	structural constituent of ribosome [GO:0003735];translation [GO:0006412];Cytosolc large ribosomal subunit [GO:0022625]			Reference proteome;Ribonucleoprotein;Ribosomal protein;Complete proteome													Bacterial ribosomal protein bL28 family	SIMILARITY: Belongs to the bacterial ribosomal protein bL28 family. {ECO:0000255|HAMAP-Rule:MF_00373}.	56.25	67983000000	85	10	15	16	14	14	7
Q8A997	BT_0920	tRNA N6-adenosine threonylcarbamoyltransferase (EC 2.3.1.234) (N6-L-threonylcarbamoyladenine synthase) (t(6)A synthase) (t(6)A37 threonylcarbamoyladenosine biosynthesis protein TsaD) (tRNA threonylcarbamoyladenosine biosynthesis protein TsaD)	Cytosol		-8.32545	-0.333464	-6.66732	-7.00078	1.65814	9.55373	9.05458	6.94714	7.04752	22.25	8.5	0	0	+	+	+		EKC/KEOPS complex [GO:0000408];metal ion binding [GO:0046872];metalloendopeptidase activity [GO:0004222];N(6)-L-threonylcarbamoyladenine synthase [GO:0061711];tRNA threonylcarbamoyladenosine modification [GO:0002949];cytoplasm [GO:0005737]	EKC/KEOPS complex [GO:0000408];metal ion binding [GO:0046872];metalloendopeptidase activity [GO:0004222];N(6)-L-threonylcarbamoyladenine synthase [GO:0061711];tRNA threonylcarbamoyladenosine modification [GO:0002949];cytoplasm [GO:0005737]	SUBCELLULAR LOCATION: Cytoplasm {ECO:0000255|HAMAP-Rule:MF_01445}.		Complete proteome;Cytoplasm;Iron;Metal-binding;Reference proteome;Transferase;tRNA processing;Acyltransferase											REGION 139 143 Substrate binding. {ECO:0000255|HAMAP-Rule:MF_01445}.		KAE1 / TsaD family	SIMILARITY: Belongs to the KAE1 / TsaD family. {ECO:0000255|HAMAP-Rule:MF_01445}.	263.15	16957000000	123	18	20	23	22	24	3
Q8A995	BT_0922	Putative lipoprotein	Lipoprotein		7.31412	-8.20728	7.44508	-0.762201	0.130973	7.35235	7.31293	7.08348	9.55412	0	0	0	6.25		+	+	+					Lipoprotein;Reference proteome;Signal;Complete proteome					SIGNAL 1 20 {ECO:0000256|SAM:SignalP}.				DOMAIN 155 199 PepSY_like. {ECO:0000259|Pfam:PF11396}.;DOMAIN 212 293 PepSY_like. {ECO:0000259|Pfam:PF11396}.;DOMAIN 56 146 PepSY_like. {ECO:0000259|Pfam:PF11396}.						34.522	1315600000	25	6	0	0	0	0	0
Q8A994	BT_0923	Putative calcium-regulated periplasmic protein	SPI		9.85669	-9.65915	7.85969	-1.79946	-1.99701	6.80816	7.40932	6.86763	9.77532	0.25	0	0.25	13.5	+	+	+	+	metal ion binding [GO:0046872]	metal ion binding [GO:0046872]			Calcium;Complete proteome;Metal-binding;Reference proteome;Signal;3D-structure					SIGNAL 1 20 {ECO:0000256|SAM:SignalP}.				DOMAIN 60 141 PepSY_like. {ECO:0000259|Pfam:PF11396}.						107.52	3250300000	56	11	0	0	1	0	0
Q8A993	BT_0924	S-layer domain containing protein	SPI		-5.59489	-4.15492	-3.26906	-7.42398	2.32569	10.1192	9.41905	7.18421	8.43497	23.5	13	0	0.75	+	+	+	+	integral component of membrane [GO:0016021]	integral component of membrane [GO:0016021]			Membrane;Reference proteome;Signal;Transmembrane;Transmembrane helix;Complete proteome	TRANSMEM 357 377 Helical. {ECO:0000256|SAM:Phobius}.				SIGNAL 1 25 {ECO:0000256|SAM:SignalP}.				DOMAIN 263 338 NPCBM_assoc. {ECO:0000259|Pfam:PF10633}.;DOMAIN 157 230 NPCBM_assoc. {ECO:0000259|Pfam:PF10633}.						270.79	57042000000	149	19	20	25	24	25	11
Q8A992	BT_0925	ABC transporter, ATP-binding protein	Cytosol		-6.65329	-0.301263	-4.35128	-4.65254	2.30201	9.34669	8.65371	7.25316	7.34385	10	4.5	0	0	+	+	+		ATPase activity [GO:0016887];ATP binding [GO:0005524]	ATPase activity [GO:0016887];ATP binding [GO:0005524]			Complete proteome;Nucleotide-binding;Reference proteome;ATP-binding									DOMAIN 6 237 ABC transporter. {ECO:0000259|PROSITE:PS50893}.						232.34	9205300000	58	12	9	10	12	9	4
Q8A991	BT_0926	ABC-type transport, permease protein	TM		-0.815068	-0.23079	0.440779	0.209989	1.25584	7.57266	7.19461	7.25783	7.3273	1.5	0	0	0					transport [GO:0006810];integral component of membrane [GO:0016021]	transport [GO:0006810];integral component of membrane [GO:0016021]			Membrane;Reference proteome;Transmembrane;Transmembrane helix;Complete proteome	TRANSMEM 117 149 Helical. {ECO:0000256|SAM:Phobius}.;TRANSMEM 161 182 Helical. {ECO:0000256|SAM:Phobius}.;TRANSMEM 194 215 Helical. {ECO:0000256|SAM:Phobius}.;TRANSMEM 288 310 Helical. {ECO:0000256|SAM:Phobius}.;TRANSMEM 71 96 Helical. {ECO:0000256|SAM:Phobius}.;TRANSMEM 25 51 Helical. {ECO:0000256|SAM:Phobius}.														10.517	199210000	6	2	1	2	1	2	0
Q8A989	BT_0928	Two-component system response regulator	Cytosol		-1.69624	0.488347	-0.434376	0.0539707	1.26185	7.5092	7.12934	7.14559	6.99858	0.5	0	0	0					DNA binding [GO:0003677];phosphorelay signal transduction system [GO:0000160];regulation of transcription, DNA-templated [GO:0006355];transcription, DNA-templated [GO:0006351];intracellular [GO:0005622]	DNA binding [GO:0003677];phosphorelay signal transduction system [GO:0000160];regulation of transcription, DNA-templated [GO:0006355];transcription, DNA-templated [GO:0006351];intracellular [GO:0005622]			Complete proteome;DNA-binding;Reference proteome;Transcription;Transcription regulation;Two-component regulatory system;Coiled coil									DOMAIN 124 224 OmpR/PhoB-type DNA-binding. {ECO:0000259|PROSITE:PS51755}.;DOMAIN 2 116 Response regulatory. {ECO:0000259|PROSITE:PS50110}.						19.166	281730000	2	4	0	0	1	1	0
Q8A988	BT_0929	Proline--tRNA ligase (EC 6.1.1.15) (Prolyl-tRNA synthetase) (ProRS)	Cytosol		-3.77142	-0.574143	-2.61148	-3.18562	1.15986	10.2155	9.86632	8.90735	9.08019	40	27.5	0	6.5	+	+	+		ATP binding [GO:0005524];cytoplasm [GO:0005737];proline-tRNA ligase activity [GO:0004827];prolyl-tRNA aminoacylation [GO:0006433];aminoacyl-tRNA synthetase multienzyme complex [GO:0017101]	ATP binding [GO:0005524];cytoplasm [GO:0005737];proline-tRNA ligase activity [GO:0004827];prolyl-tRNA aminoacylation [GO:0006433];aminoacyl-tRNA synthetase multienzyme complex [GO:0017101]	SUBCELLULAR LOCATION: Cytoplasm {ECO:0000255|HAMAP-Rule:MF_01571}.		Aminoacyl-tRNA synthetase;Complete proteome;Cytoplasm;Ligase;Nucleotide-binding;Protein biosynthesis;Reference proteome;ATP-binding							DOMAIN: Consists of three domains: the N-terminal catalytic domain, the anticodon-binding domain and the C-terminal extension. {ECO:0000255|HAMAP-Rule:MF_01571}.						Class-II aminoacyl-tRNA synthetase family, ProS type 3 subfamily	SIMILARITY: Belongs to the class-II aminoacyl-tRNA synthetase family. ProS type 3 subfamily. {ECO:0000255|HAMAP-Rule:MF_01571}.	323.31	83687000000	296	35	39	39	38	44	26
Q8A986	BT_0931	Uncharacterized protein	Cytosol		-3.33173	-1.42694	-0.2242	-1.65114	3.10753	8.23298	7.29752	6.80048	7.23003	2	0.25	0	0	+	+		+					Reference proteome;Complete proteome															10.083	1214200000	9	4	1	2	3	2	0
Q8A979	BT_0938	Uncharacterized protein	Cytosol		-4.57038	-1.32997	-3.31717	-4.64714	1.25322	8.58501	8.20776	6.80883	7.20919	3.5	1.75	0	0	+	+	+	+					Reference proteome;Complete proteome															21.019	1780800000	21	4	3	3	4	4	2
Q8A965	BT_0952	Uncharacterized protein	Cytosol		-0.450287	0.378245	-0.624157	-0.245913	-0.173871	7.2072	7.25954	7.18551	7.07165	0.75	0	0	0									Reference proteome;Complete proteome															11.048	38170000	3	1	1	1	1	0	0
Q8A963	BT_0954	Putative outer membrane protein	SPI		-2.11062	6.05532	-7.60759	-1.55226	-5.49696	8.31701	9.97176	9.50448	7.68165	2.25	28.75	14	0.75	+	+	+	+	transporter activity [GO:0005215]	transporter activity [GO:0005215]			Complete proteome;Reference proteome;Signal;Coiled coil					SIGNAL 1 22 {ECO:0000256|SAM:SignalP}.										323.31	12010000000	183	26	1	3	2	3	32
Q8A962	BT_0955	Uncharacterized protein	TM		-3.10733	-0.592401	-0.404145	-0.996546	2.70321	8.28536	7.47162	7.17163	7.34996	3.25	0.5	0	0.25	+				integral component of membrane [GO:0016021]	integral component of membrane [GO:0016021]			Membrane;Reference proteome;Transmembrane;Transmembrane helix;Complete proteome	TRANSMEM 7 30 Helical. {ECO:0000256|SAM:Phobius}.								DOMAIN 43 283 HlyD_D23. {ECO:0000259|Pfam:PF16576}.						34.997	952810000	16	7	2	3	4	4	0
Q8A959	BT_0958	Two-component system sensor histidine kinase/response regulator, hybrid (One component system)	SPI		-3.17756	-1.30933	0.0132456	-1.29608	3.19083	8.35451	7.39398	7.00382	7.39797	1.5	0	0	0	+				intracellular [GO:0005622];phosphorelay sensor kinase activity [GO:0000155];sequence-specific DNA binding [GO:0043565];transcription factor activity, sequence-specific DNA binding [GO:0003700];transcription, DNA-templated [GO:0006351];integral component of membrane [GO:0016021]	intracellular [GO:0005622];phosphorelay sensor kinase activity [GO:0000155];sequence-specific DNA binding [GO:0043565];transcription factor activity, sequence-specific DNA binding [GO:0003700];transcription, DNA-templated [GO:0006351];integral component of membrane [GO:0016021]			DNA-binding;Kinase;Membrane;Reference proteome;Transcription;Transcription regulation;Transferase;Transmembrane;Transmembrane helix;Complete proteome	TRANSMEM 764 786 Helical. {ECO:0000256|SAM:Phobius}.								DOMAIN 1064 1179 Response regulatory. {ECO:0000259|PROSITE:PS50110}.;DOMAIN 1215 1314 HTH araC/xylS-type DNA-binding. {ECO:0000259|PROSITE:PS01124}.;DOMAIN 807 1024 Histidine kinase. {ECO:0000259|PROSITE:PS50109}.						15.713	1077200000	6	5	1	2	1	2	0
Q8A957	BT_0960	Putative TonB-dependent outer membrane receptor (reannotated)	SPI		-0.156097	5.65654	-6.5002	-0.843661	-6.3441	7.36968	9.27944	9.02548	7.32269	0	12	7	0	+	+	+	+	receptor activity [GO:0004872];transport [GO:0006810];cell outer membrane [GO:0009279]	receptor activity [GO:0004872];transport [GO:0006810];cell outer membrane [GO:0009279]	SUBCELLULAR LOCATION: Cell outer membrane {ECO:0000256|RuleBase:RU003357}.		Membrane;Receptor;Reference proteome;TonB box;Complete proteome									DOMAIN 218 611 TonB_dep_Rec. {ECO:0000259|Pfam:PF00593}.;DOMAIN 32 147 Plug. {ECO:0000259|Pfam:PF07715}.				TonB-dependent receptor family	SIMILARITY: Belongs to the TonB-dependent receptor family. {ECO:0000256|RuleBase:RU003357}.	209.01	2634200000	76	23	0	0	0	0	11
Q8A955	BT_0962	Aldo/keto reductase	Lipoprotein		-2.88865	-0.99103	0.539718	-0.451312	3.42837	8.13266	7.10062	6.96476	7.26309	2	0.25	0	0	+				oxidoreductase activity [GO:0016491];iron-sulfur cluster binding [GO:0051536]	oxidoreductase activity [GO:0016491];iron-sulfur cluster binding [GO:0051536]			Reference proteome;Complete proteome									DOMAIN 422 451 4Fe-4S ferredoxin-type. {ECO:0000259|PROSITE:PS51379}.						82.057	580830000	9	6	3	1	2	2	0
Q8A953	BT_0964	Putative outer membrane protein, probably involved in nutrient binding	SPI		0.914261	-1.06428	1.52784	0.463568	0.613592	7.26746	7.08275	7.2223	7.54268	0	0.75	0	1			+		receptor activity [GO:0004872];transport [GO:0006810];outer membrane [GO:0019867]	receptor activity [GO:0004872];transport [GO:0006810];outer membrane [GO:0019867]			Reference proteome;Complete proteome									DOMAIN 45 96 STN. {ECO:0000259|SMART:SM00965}.						3.7908	43006000	7	3	0	0	0	0	1
Q8A947	BT_0970	D-ribitol-5-phosphate phosphatase (EC 3.1.3.-) (5-amino-6-(5-phospho-D-ribitylamino)uracil phosphatase) (EC 3.1.3.-)	Cytosol		-4.79401	-4.47921	-2.95829	-7.4375	1.83574	9.7576	9.20499	6.96608	8.31446	19.5	10.5	0	1.75	+	+	+	+	dephosphorylation [GO:0016311];metal ion binding [GO:0046872];riboflavin biosynthetic process [GO:0009231];5-amino-6-(5-phosphoribitylamino)uracil phosphatase activity [GO:0043726]	dephosphorylation [GO:0016311];metal ion binding [GO:0046872];riboflavin biosynthetic process [GO:0009231];5-amino-6-(5-phosphoribitylamino)uracil phosphatase activity [GO:0043726]		5-amino-6-(D-ribitylamino)uracil from GTP: step 4/4. {ECO:0000305|PubMed:25513739}.;riboflavin biosynthesis;PATHWAY: Cofactor biosynthesis	Complete proteome;Hydrolase;Magnesium;Metal-binding;Reference proteome;3D-structure													HAD-like hydrolase superfamily	SIMILARITY: Belongs to the HAD-like hydrolase superfamily. {ECO:0000305}.	323.31	25260000000	127	18	21	19	18	20	9
Q8A945	BT_0972	Putative oxidoreductase	Cytosol		-0.65329	-1.45347	-0.447409	-1.90088	0.205883	7.57108	7.50911	6.93688	7.37442	0.75	0	0	0		+			oxidoreductase activity [GO:0016491]	oxidoreductase activity [GO:0016491]			Reference proteome;Complete proteome													Short-chain dehydrogenases/reductases (SDR) family	SIMILARITY: Belongs to the short-chain dehydrogenases/reductases (SDR) family. {ECO:0000256|RuleBase:RU000363}.	12.913	207200000	3	3	0	0	1	2	0
Q8A944	BT_0973	Uncharacterized protein	TM		-0.331861	-0.890333	1.29507	0.404733	1.62695	7.35906	6.8693	6.99114	7.25916	0.25	0	0	0	+		+		integral component of membrane [GO:0016021]	integral component of membrane [GO:0016021]			Membrane;Reference proteome;Transmembrane;Transmembrane helix;Complete proteome	TRANSMEM 102 119 Helical. {ECO:0000256|SAM:Phobius}.;TRANSMEM 131 150 Helical. {ECO:0000256|SAM:Phobius}.;TRANSMEM 157 176 Helical. {ECO:0000256|SAM:Phobius}.;TRANSMEM 182 202 Helical. {ECO:0000256|SAM:Phobius}.;TRANSMEM 214 236 Helical. {ECO:0000256|SAM:Phobius}.;TRANSMEM 47 64 Helical. {ECO:0000256|SAM:Phobius}.;TRANSMEM 70 90 Helical. {ECO:0000256|SAM:Phobius}.;TRANSMEM 16 35 Helical. {ECO:000…														6.6018	20474000	1	1	1	0	0	0	0
Q8A942	BT_0975	Uncharacterized protein	Cytosol		-4.97319	-1.43661	-5.82886	-7.26547	-0.855662	8.73816	8.99574	6.80862	7.24108	3.75	4	0	0	+	+	+	+	integral component of membrane [GO:0016021]	integral component of membrane [GO:0016021]			Membrane;Reference proteome;Transmembrane;Transmembrane helix;Complete proteome	TRANSMEM 137 157 Helical. {ECO:0000256|SAM:Phobius}.;TRANSMEM 169 189 Helical. {ECO:0000256|SAM:Phobius}.;TRANSMEM 195 217 Helical. {ECO:0000256|SAM:Phobius}.;TRANSMEM 229 250 Helical. {ECO:0000256|SAM:Phobius}.;TRANSMEM 111 131 Helical. {ECO:0000256|SAM:Phobius}.								DOMAIN 13 248 ThrE. {ECO:0000259|Pfam:PF06738}.						34.426	3124900000	31	4	3	5	4	3	3
Q8A938	BT_0979	Pectin lyase fold/virulence factor	SPI		-1.35369	-1.18301	-0.129509	-1.31252	1.2242	7.74538	7.37686	6.98175	7.33788	0.75	2	1.25	2.5					lyase activity [GO:0016829]	lyase activity [GO:0016829]			Lyase;Reference proteome;Signal;Complete proteome					SIGNAL 1 22 {ECO:0000256|SAM:SignalP}.										3.5066	10935000000	26	2	0	1	1	1	2
Q8A936	BT_0981	Two-component system sensor histidine kinase/response regulator, hybrid (One component system)	SPI		-1.32631	-0.153151	-0.563	-0.716151	0.763313	7.47	7.24022	7.02464	7.07074	0.75	0	0	0.25					intracellular [GO:0005622];phosphorelay sensor kinase activity [GO:0000155];sequence-specific DNA binding [GO:0043565];transcription factor activity, sequence-specific DNA binding [GO:0003700];transcription, DNA-templated [GO:0006351];integral component of membrane [GO:0016021]	intracellular [GO:0005622];phosphorelay sensor kinase activity [GO:0000155];sequence-specific DNA binding [GO:0043565];transcription factor activity, sequence-specific DNA binding [GO:0003700];transcription, DNA-templated [GO:0006351];integral component of membrane [GO:0016021]			DNA-binding;Kinase;Membrane;Reference proteome;Signal;Transcription;Transcription regulation;Transferase;Transmembrane;Transmembrane helix;Complete proteome	TRANSMEM 900 922 Helical. {ECO:0000256|SAM:Phobius}.				SIGNAL 1 21 {ECO:0000256|SAM:SignalP}.				DOMAIN 1216 1331 Response regulatory. {ECO:0000259|PROSITE:PS50110}.;DOMAIN 1369 1468 HTH araC/xylS-type DNA-binding. {ECO:0000259|PROSITE:PS01124}.;DOMAIN 951 1170 Histidine kinase. {ECO:0000259|PROSITE:PS50109}.						18.924	125520000	4	4	1	0	1	1	0
Q8A932	BT_0985	Putative sialic acid-specific acetylesterase II	Lipoprotein		0.286948	-1.25682	-0.296194	-1.55301	-0.583158	7.15588	7.33143	6.86392	7.24226	0	0	1	0									Reference proteome;Signal;Complete proteome					SIGNAL 1 25 {ECO:0000256|SAM:SignalP}.				DOMAIN 110 340 SASA. {ECO:0000259|Pfam:PF03629}.						3.2698	17629000	4	1	0	0	0	0	0
Q8A929	BT_0988	Mg2+ transport ATPase protein B	Cytosol		-8.41674	-0.872843	-7.21111	-8.08395	1.20562	9.72722	9.36429	6.93078	7.19353	31.25	19	0	0	+	+	+		cation-transporting ATPase activity [GO:0019829];intracellular membrane-bounded organelle [GO:0043231];magnesium-importing ATPase activity [GO:0015444];metal ion binding [GO:0046872];nucleotide binding [GO:0000166];integral component of plasma membrane [GO:0005887]	cation-transporting ATPase activity [GO:0019829];intracellular membrane-bounded organelle [GO:0043231];magnesium-importing ATPase activity [GO:0015444];metal ion binding [GO:0046872];nucleotide binding [GO:0000166];integral component of plasma membrane [GO:0005887]			Membrane;Reference proteome;Transmembrane;Transmembrane helix;Complete proteome	TRANSMEM 104 123 Helical. {ECO:0000256|SAM:Phobius}.;TRANSMEM 270 288 Helical. {ECO:0000256|SAM:Phobius}.;TRANSMEM 300 324 Helical. {ECO:0000256|SAM:Phobius}.;TRANSMEM 691 708 Helical. {ECO:0000256|SAM:Phobius}.;TRANSMEM 752 775 Helical. {ECO:0000256|SAM:Phobius}.;TRANSMEM 817 841 Helical. {ECO:0000256|SAM:Phobius}.;TRANSMEM 853 871 Helical. {ECO:0000256|SAM:Phobius}.;TRANSMEM 69 92 Helical. {ECO…								DOMAIN 21 94 Cation_ATPase_N. {ECO:0000259|SMART:SM00831}.						323.31	24276000000	201	32	33	30	29	33	13
Q8A927	BT_0990	Two-component system response regulator	Cytosol		-1.39099	-0.70499	-0.0434148	-0.748405	1.34758	7.73488	7.32922	7.10393	7.31615	1.25	0	0	0					DNA binding [GO:0003677];phosphorelay signal transduction system [GO:0000160];regulation of transcription, DNA-templated [GO:0006355];transcription, DNA-templated [GO:0006351];intracellular [GO:0005622]	DNA binding [GO:0003677];phosphorelay signal transduction system [GO:0000160];regulation of transcription, DNA-templated [GO:0006355];transcription, DNA-templated [GO:0006351];intracellular [GO:0005622]			DNA-binding;Reference proteome;Transcription;Transcription regulation;Two-component regulatory system;Complete proteome									DOMAIN 128 226 OmpR/PhoB-type DNA-binding. {ECO:0000259|PROSITE:PS51755}.;DOMAIN 3 117 Response regulatory. {ECO:0000259|PROSITE:PS50110}.						29.433	288780000	5	2	1	2	1	1	0
Q8A919	BT_0998	Two-component system sensor histidine kinase	Cytosol		-4.24762	-1.37248	-2.56636	-3.93885	1.68127	8.57229	8.06618	6.88047	7.29363	3.75	1.5	0	0		+	+	+	phosphorelay sensor kinase activity [GO:0000155];intracellular [GO:0005622]	phosphorelay sensor kinase activity [GO:0000155];intracellular [GO:0005622]			Kinase;Reference proteome;Transferase;Complete proteome									DOMAIN 526 579 PAC (PAS-associated C-terminal). {ECO:0000259|PROSITE:PS50113}.;DOMAIN 597 808 Histidine kinase. {ECO:0000259|PROSITE:PS50109}.;DOMAIN 320 358 PAS (PER-ARNT-SIM). {ECO:0000259|PROSITE:PS50112}.						66.351	1896500000	21	9	5	3	3	4	1
Q8A918	BT_0999	Putative acetyltransferase	Cytosol		-2.81308	-1.231	-0.803704	-2.03471	2.00936	8.15114	7.54626	6.93375	7.30432	3	0	0	0.25	+	+			N-acetyltransferase activity [GO:0008080]	N-acetyltransferase activity [GO:0008080]			Reference proteome;Transferase;Complete proteome									DOMAIN 10 177 N-acetyltransferase. {ECO:0000259|PROSITE:PS51186}.						48.59	673790000	13	5	2	3	2	5	0
Q8A911	BT_1006	Putative nitroreductase	Cytosol		-4.36555	-0.950757	-4.26521	-5.21597	0.100332	8.76259	8.73239	7.16223	7.44843	5.75	3.25	0	0		+	+		oxidoreductase activity [GO:0016491];integral component of membrane [GO:0016021]	oxidoreductase activity [GO:0016491];integral component of membrane [GO:0016021]			Membrane;Reference proteome;Transmembrane;Transmembrane helix;Complete proteome	TRANSMEM 119 143 Helical. {ECO:0000256|SAM:Phobius}.								DOMAIN 9 218 Nitroreductase. {ECO:0000259|Pfam:PF00881}.						50.349	3047600000	36	6	4	6	5	8	2
Q8A910	BT_1007	Putative adherence-related protein	SPI		8.20941	-9.28806	11.5608	2.27271	3.35127	8.19632	7.18749	7.87164	10.6676	2.5	0.75	1.25	33.5	+	+	+	+					Lipoprotein;Reference proteome;Signal;Complete proteome					SIGNAL 1 23 {ECO:0000256|SAM:SignalP}.				DOMAIN 42 248 DUF2807. {ECO:0000259|Pfam:PF10988}.						323.31	18558000000	152	18	3	2	2	3	1
Q8A909	BT_1008	Xylanase	Cytosol		-1.98964	0.561322	-1.17823	-0.616912	0.811422	7.62022	7.37596	7.19025	7.02128	1.5	0	0	0	+		+		serine-type peptidase activity [GO:0008236];xylan catabolic process [GO:0045493];hydrolase activity, acting on glycosyl bonds [GO:0016798]	serine-type peptidase activity [GO:0008236];xylan catabolic process [GO:0045493];hydrolase activity, acting on glycosyl bonds [GO:0016798]			Complete proteome;Glycosidase;Hydrolase;Polysaccharide degradation;Reference proteome;Xylan degradation;Carbohydrate metabolism									DOMAIN 119 261 Peptidase_S9. {ECO:0000259|Pfam:PF00326}.						13.947	214170000	6	2	1	2	1	2	0
Q8A902	BT_1015	Putative oxidoreductase	Cytosol		-3.24709	-1.82303	-1.34289	-3.16592	1.9042	8.84592	8.2727	7.31966	7.86845	5	0.5	0	0	+	+	+		oxidoreductase activity [GO:0016491]	oxidoreductase activity [GO:0016491]			Reference proteome;Complete proteome															78.215	3278400000	22	9	7	5	3	5	0
Q8A901	BT_1016	Conserved protein with a conserved patatin-like phospholipase domain	Cytosol		-2.43906	-2.04933	-0.608284	-2.65761	1.83076	8.11445	7.56333	6.76331	7.38022	3	0.25	0	0.25	+	+			lipid catabolic process [GO:0016042];hydrolase activity [GO:0016787]	lipid catabolic process [GO:0016042];hydrolase activity [GO:0016787]			Hydrolase;Lipid degradation;Lipid metabolism;Reference proteome;Complete proteome									DOMAIN 8 168 PNPLA (patatin-like phospholipase). {ECO:0000259|PROSITE:PS51635}.						30.625	680290000	14	8	5	2	4	1	0
Q8A8Y8	BT_1029	SusC homolog	SPI		-0.136432	-3.12149	0.847851	-2.27364	0.984282	7.5917	7.2954	6.61097	7.55063	0.25	0	0.5	0.25		+		+	membrane [GO:0016020];metallocarboxypeptidase activity [GO:0004181];peptide metabolic process [GO:0006518];protein processing [GO:0016485];receptor activity [GO:0004872];transport [GO:0006810];extracellular space [GO:0005615]	membrane [GO:0016020];metallocarboxypeptidase activity [GO:0004181];peptide metabolic process [GO:0006518];protein processing [GO:0016485];receptor activity [GO:0004872];transport [GO:0006810];extracellular space [GO:0005615]			Reference proteome;Signal;Complete proteome					SIGNAL 1 19 {ECO:0000256|SAM:SignalP}.				DOMAIN 116 234 Plug. {ECO:0000259|Pfam:PF07715}.						3.7105	187750000	4	5	0	0	0	1	0
Q8A8Y5	BT_1032	Alpha-1,2-mannosidase family protein	SPI		1.67126	-1.13577	0.517825	-0.617948	-1.15346	6.97298	7.3202	7.13418	7.47608	0	0	0	0.5	+				carbohydrate binding [GO:0030246];carbohydrate metabolic process [GO:0005975];glycoprotein catabolic process [GO:0006516];misfolded or incompletely synthesized protein catabolic process [GO:0006515];peptide-N4-(N-acetyl-beta-glucosaminyl)asparagine amidase activity [GO:0000224];protein deglycosylation [GO:0006517];Cytosol[GO:0005829]	carbohydrate binding [GO:0030246];carbohydrate metabolic process [GO:0005975];glycoprotein catabolic process [GO:0006516];misfolded or incompletely synthesized protein catabolic process [GO:0006515];peptide-N4-(N-acetyl-beta-glucosaminyl)asparagine amidase activity [GO:0000224];protein deglycosylation [GO:0006517];Cytosol[GO:0005829]			Reference proteome;Signal;Complete proteome					SIGNAL 1 19 {ECO:0000256|SAM:SignalP}.				DOMAIN 274 755 Glyco_hydro_92. {ECO:0000259|Pfam:PF07971}.						4.9226	132290000	2	3	0	0	0	0	0
Q8A8Y4	BT_1033	1,4-beta-mannosyl-N-acetylglucosamine phosphorylase (EC 2.4.1.320) (4-O-beta-D-mannopyranosyl-N-acetyl-D-glucosamine:phosphate alpha-D-mannosyltransferase)	Cytosol		-3.7367	1.17346	-3.53607	-2.36261	0.200629	8.51433	8.45393	7.74271	7.38947	6	4.5	0	0		+	+		carbohydrate metabolic process [GO:0005975];transferase activity, transferring glycosyl groups [GO:0016757]	carbohydrate metabolic process [GO:0005975];transferase activity, transferring glycosyl groups [GO:0016757]			Complete proteome;Glycosyltransferase;Reference proteome;Transferase;Carbohydrate metabolism													Glycosyl hydrolase 130 family	SIMILARITY: Belongs to the glycosyl hydrolase 130 family. {ECO:0000305}.	71.074	1763200000	42	9	6	7	5	6	2
Q8A8Y1	BT_1036	Putative Glycosyde Hydrolase	Lipoprotein	1035-40	3.87201	0.690128	4.48797	5.1781	0.615958	7.50978	7.32436	8.88312	8.67537	0	0	5	2.25		+	+	+					Reference proteome;Signal;Complete proteome					SIGNAL 1 23 {ECO:0000256|SAM:SignalP}.				DOMAIN 218 299 DUF1735. {ECO:0000259|Pfam:PF08522}.;DOMAIN 1 75 DUF4999. {ECO:0000259|Pfam:PF16390}.						63.947	394040000	29	5	0	0	0	0	0
Q8A8Y0	BT_1037	Concanavalin A-like lectin/glucanase	Lipoprotein	1035-40	8.84772	-5.31251	8.49509	3.18258	-0.352631	7.12989	7.23604	8.1941	9.79332	0	0	1.75	15.5		+	+	+	carbohydrate binding [GO:0030246]	carbohydrate binding [GO:0030246]			Lectin;Reference proteome;Complete proteome									DOMAIN 22 136 DUF1735. {ECO:0000259|Pfam:PF08522}.						148.54	2464100000	69	14	0	0	0	0	0
Q8A8X9	BT_1038	Putative chitinase/peptidoglycanase	Lipoprotein	1035-40	5.9996	1.14034	4.08534	5.22567	-1.91427	7.59348	8.16974	9.74282	9.39954	0	0.75	8	9.5	+	+	+	+	metabolic process [GO:0008152];hydrolase activity, acting on glycosyl bonds [GO:0016798]	metabolic process [GO:0008152];hydrolase activity, acting on glycosyl bonds [GO:0016798]			Glycosidase;Hydrolase;Reference proteome;Complete proteome															102.31	2793300000	73	16	0	0	0	0	1
Q8A8X8	BT_1039	SusD homolog	Lipoprotein	1035-40	5.971	2.71721	1.07371	3.79092	-4.89731	7.50368	8.97791	10.1191	9.30113	0	6.75	27.5	13.25	+	+	+	+					Reference proteome;Complete proteome															323.31	5918800000	190	30	0	0	0	0	8
Q8A8X7	BT_1040	SusC homolog	SPI	1035-40	-0.852706	9.72132	-6.53173	3.18959	-5.67903	7.35352	9.06308	10.0232	7.09683	0	9	30.5	0	+	+	+	+	receptor activity [GO:0004872];transport [GO:0006810];cell outer membrane [GO:0009279]	receptor activity [GO:0004872];transport [GO:0006810];cell outer membrane [GO:0009279]	SUBCELLULAR LOCATION: Cell outer membrane {ECO:0000256|RuleBase:RU003357}.		Membrane;Reference proteome;TonB box;Complete proteome									DOMAIN 308 917 TonB_dep_Rec. {ECO:0000259|Pfam:PF00593}.;DOMAIN 22 147 Plug. {ECO:0000259|Pfam:PF07715}.				TonB-dependent receptor family	SIMILARITY: Belongs to the TonB-dependent receptor family. {ECO:0000256|RuleBase:RU003357}.	323.31	4641600000	158	37	0	0	0	0	12
Q8A8X5	BT_1042	SusC homolog	SPI	1042-45	3.03481	5.21776	-1.41358	3.80418	-4.44839	7.25549	8.59459	9.73976	8.16906	0	5	23.25	2.25	+	+	+	+	receptor activity [GO:0004872];transport [GO:0006810];outer membrane [GO:0019867]	receptor activity [GO:0004872];transport [GO:0006810];outer membrane [GO:0019867]	SUBCELLULAR LOCATION: Cell outer membrane {ECO:0000256|RuleBase:RU003357}.		Membrane;Reference proteome;Signal;TonB box;Complete proteome					SIGNAL 1 25 {ECO:0000256|SAM:SignalP}.				DOMAIN 54 105 STN. {ECO:0000259|SMART:SM00965}.				TonB-dependent receptor family	SIMILARITY: Belongs to the TonB-dependent receptor family. {ECO:0000256|RuleBase:RU003357}.	291.22	2410700000	122	31	0	0	0	0	4
Q8A8X4	BT_1043	SusD homolog	Lipoprotein	1042-45	4.2239	2.17568	2.47675	4.65243	-1.74717	7.34818	7.87413	9.27465	8.6197	0	1	8.5	4		+		+					Complete proteome;Reference proteome;Signal;3D-structure					SIGNAL 1 18 {ECO:0000256|SAM:SignalP}.										114.76	826200000	54	12	0	0	0	0	2
Q8A8X3	BT_1044	Putative secreted endoglycosidase, GH18 family	Lipoprotein	1042-45	4.83012	2.61491	3.76227	6.37718	-1.06784	7.16043	7.48188	9.40161	8.61444	0.25	0.25	11.75	5.75		+	+	+	carbohydrate metabolic process [GO:0005975];hydrolase activity, hydrolyzing O-glycosyl compounds [GO:0004553]	carbohydrate metabolic process [GO:0005975];hydrolase activity, hydrolyzing O-glycosyl compounds [GO:0004553]			Glycosidase;Hydrolase;Reference proteome;Complete proteome															81.027	979230000	72	13	0	0	0	1	0
Q8A8X2	BT_1045	Putative CHBP, DUF1735-containing	Lipoprotein	1042-45	5.24679	-0.800452	5.09529	4.29484	-0.151486	7.86877	7.91437	9.20725	9.44821	0	0.25	7	8.5		+	+	+	carbohydrate binding [GO:0030246]	carbohydrate binding [GO:0030246]			Lectin;Reference proteome;Complete proteome									DOMAIN 37 144 DUF1735. {ECO:0000259|Pfam:PF08522}.						106.69	1905600000	63	15	0	0	0	0	0
Q8A8W5	BT_1052	Putative anti-sigma factor	Cytosol		-3.02266	-0.436543	-0.202647	-0.63919	2.82	8.12887	7.27996	7.08755	7.21896	1.5	0	0	0	+				integral component of membrane [GO:0016021]	integral component of membrane [GO:0016021]			Membrane;Reference proteome;Transmembrane;Transmembrane helix;Complete proteome	TRANSMEM 87 109 Helical. {ECO:0000256|SAM:Phobius}.								DOMAIN 225 325 DUF4974. {ECO:0000259|Pfam:PF16344}.;DOMAIN 118 212 FecR. {ECO:0000259|Pfam:PF04773}.						54.725	569330000	6	4	1	1	3	1	0
Q8A8W4	BT_1053	RNA polymerase ECF-type sigma factor	Cytosol		-0.39986	-0.962358	-0.849626	-1.81198	-0.449769	7.24268	7.37808	6.83261	7.12231	0.5	0.5	0	0		+			DNA-templated transcription, initiation [GO:0006352];sigma factor activity [GO:0016987];transcription factor activity, sequence-specific DNA binding [GO:0003700];DNA binding [GO:0003677]	DNA-templated transcription, initiation [GO:0006352];sigma factor activity [GO:0016987];transcription factor activity, sequence-specific DNA binding [GO:0003700];DNA binding [GO:0003677]			DNA-binding;Reference proteome;Sigma factor;Transcription;Transcription regulation;Complete proteome									DOMAIN 129 179 Sigma70_r4_2. {ECO:0000259|Pfam:PF08281}.;DOMAIN 32 94 Sigma70_r2. {ECO:0000259|Pfam:PF04542}.				Sigma-70 factor family, ECF subfamily	SIMILARITY: Belongs to the sigma-70 factor family. ECF subfamily. {ECO:0000256|SAAS:SAAS00565917}.	10.812	146300000	4	3	1	0	1	0	1
Q8A8W3	BT_1054	DNA helicase (EC 3.6.4.12)	Cytosol		-3.46696	-0.418395	-1.71381	-2.1322	1.75316	8.16496	7.6372	6.99535	7.1213	2.75	0.25	0	0	+	+	+		ATP-dependent DNA helicase activity [GO:0004003];DNA binding [GO:0003677];ATP binding [GO:0005524]	ATP-dependent DNA helicase activity [GO:0004003];DNA binding [GO:0003677];ATP binding [GO:0005524]			Complete proteome;DNA-binding;Helicase;Hydrolase;Nucleotide-binding;Reference proteome;ATP-binding									DOMAIN 473 734 UvrD-like helicase C-terminal. {ECO:0000259|PROSITE:PS51217}.;DOMAIN 1 464 UvrD-like helicase ATP-binding. {ECO:0000259|PROSITE:PS51198}.				Helicase family, UvrD subfamily	SIMILARITY: Belongs to the helicase family. UvrD subfamily. {ECO:0000256|SAAS:SAAS00597767}.	79.173	693540000	12	7	2	2	3	4	0
Q8A4D4	BT_1056;BT_2665	TonB;TonB-like protein	TM		-3.04591	-1.4196	0.0774237	-1.34218	3.12332	8.23897	7.29876	6.89472	7.32206	3.25	0	0	2	+	+		+	transport [GO:0006810];integral component of membrane [GO:0016021];transport [GO:0006810]	transport [GO:0006810];integral component of membrane [GO:0016021];transport [GO:0006810]			Membrane;Reference proteome;Transmembrane;Transmembrane helix;Complete proteome	TRANSMEM 37 57 Helical. {ECO:0000256|SAM:Phobius}.								DOMAIN 190 268 TonB_C. {ECO:0000259|Pfam:PF03544}.;DOMAIN 192 269 TonB_C. {ECO:0000259|Pfam:PF03544}.						38.634	840470000	21	NaN	4	2	4	3	0
Q8A8W0	BT_1057	Putative exonuclease	Cytosol		-2.40162	-1.64003	-1.52866	-3.16869	0.872957	8.04492	7.78214	6.82827	7.32196	2.25	1	0	0	+	+	+	+	exonuclease activity [GO:0004527]	exonuclease activity [GO:0004527]			Exonuclease;Hydrolase;Nuclease;Reference proteome;Complete proteome															25.683	591150000	13	6	3	1	3	2	1
Q8A8V9	BT_1058	Two-component system sensor histidine kinase	Cytosol		-7.29715	-0.433875	-5.19892	-5.6328	2.09822	9.48584	8.85421	7.15857	7.28918	14.5	6.5	0	0	+	+	+		phosphorelay sensor kinase activity [GO:0000155];intracellular [GO:0005622]	phosphorelay sensor kinase activity [GO:0000155];intracellular [GO:0005622]			Kinase;Reference proteome;Transferase;Complete proteome									DOMAIN 156 376 Histidine kinase. {ECO:0000259|PROSITE:PS50109}.;DOMAIN 11 127 Response regulatory. {ECO:0000259|PROSITE:PS50110}.						294.31	13125000000	84	16	14	16	14	14	5
Q8A8V8	BT_1059	Putative UDP-glucose 4-epimerase	Cytosol		-3.28492	-1.8179	-0.964008	-2.78191	2.32092	8.42426	7.72559	6.88816	7.4354	5.25	0.5	0	1	+	+			NAD+ binding [GO:0070403];UDP-glucuronate decarboxylase activity [GO:0048040];cytoplasm [GO:0005737]	NAD+ binding [GO:0070403];UDP-glucuronate decarboxylase activity [GO:0048040];cytoplasm [GO:0005737]			Reference proteome;Complete proteome									DOMAIN 5 302 NAD(P)-bd_dom. {ECO:0000259|Pfam:PF16363}.						43.32	1447100000	27	8	5	7	6	3	0
Q8A8V7	BT_1060	Uncharacterized protein	Cytosol		-5.89476	-1.17897	-4.58183	-5.7608	1.31294	9.06791	8.67268	6.9385	7.29341	10	3.5	0	0	+	+	+						Reference proteome;Complete proteome															109.34	5869900000	54	12	9	10	12	9	3
Q8A8V4	BT_1063	Putative cell adhesion protein	Lipoprotein	1063-8	6.94509	0.922026	6.79471	7.71674	-0.150363	7.18767	7.23293	9.55591	9.27835	0	0	14.25	16		+	+	+					Lipoprotein;Reference proteome;Signal;Complete proteome					SIGNAL 1 17 {ECO:0000256|SAM:SignalP}.				DOMAIN 482 562 Fimbrillin_C. {ECO:0000259|Pfam:PF15495}.						215.59	1760300000	121	24	0	0	0	0	0
Q8A7S3	BT_1066;BT_1451	Putative autotransporter beta-domain ortholog	SPI		0.107863	5.15333	-4.00451	1.14882	-4.11237	7.14803	8.38598	8.73181	7.1805	0.5	2.75	4	0	+		+	+					Reference proteome;Signal;Complete proteome					SIGNAL 1 22 {ECO:0000256|SAM:SignalP}.										47.702	420980000	29	NaN	0	1	0	1	3
Q8A8U8	BT_1069	Uncharacterized protein	Cytosol		-5.6026	-0.644599	-3.0898	-3.7344	2.5128	8.92026	8.16383	7.03966	7.23371	8.25	0.5	0	0.25	+	+	+						Reference proteome;Complete proteome									DOMAIN 14 107 ParB. {ECO:0000259|Pfam:PF02195}.						72.149	3689200000	36	10	8	9	6	10	1
Q8A8U7	BT_1070;BT_2311	Predicted phosphoadenosine phosphosulfate reductase;Uncharacterized protein	Cytosol		-2.49437	-1.10838	-1.49205	-2.60042	1.00232	8.14754	7.84581	7.06301	7.39666	1	0.25	0	0		+			metabolic process [GO:0008152];catalytic activity [GO:0003824]	metabolic process [GO:0008152];catalytic activity [GO:0003824]			Reference proteome;Complete proteome									DOMAIN 27 227 PAPS_reduct. {ECO:0000259|Pfam:PF01507}.;DOMAIN 30 239 PAPS_reduct. {ECO:0000259|Pfam:PF01507}.						16.251	514120000	5	NaN	0	0	3	1	0
Q8A8U6	BT_1071	Uncharacterized protein	Cytosol		-4.56343	-1.07767	-1.80543	-2.8831	2.758	8.72984	7.8996	7.0317	7.35611	5.25	0.5	0	0	+	+							Reference proteome;Complete proteome															55.806	2662300000	23	6	5	6	4	6	0
Q8A8U5	BT_1072	DUF4251 protein (8-stranded beta fold)	SPI	1072-6	4.06371	0.242688	4.34932	4.59201	0.2855	9.1602	9.07426	10.4566	10.3835	4.5	4.75	24.25	25		+	+						Reference proteome;Signal;Complete proteome					SIGNAL 1 21 {ECO:0000256|SAM:SignalP}.										204.39	26934000000	234	9	4	5	4	5	5
Q8A8U4	BT_1073	Uncharacterized protein	Lipoprotein	1072-6	3.94034	1.65624	-0.0375064	1.61873	-3.97775	9.27964	10.4771	10.9643	10.4658	6.75	19.5	31.75	30.25	+	+		+					Reference proteome;Complete proteome									DOMAIN 32 210 DUF4136. {ECO:0000259|Pfam:PF13590}.						323.31	75075000000	353	12	7	7	5	8	20
Q8A8U3	BT_1074	OMP/PagP-like	SPI	1072-6	1.38724	5.29769	-2.78853	2.50916	-4.17576	8.88479	10.1418	10.8972	9.30239	2.5	14.25	31.5	5.75	+	+	+	+	integral component of membrane [GO:0016021]	integral component of membrane [GO:0016021]			Reference proteome;Signal;Complete proteome					SIGNAL 1 28 {ECO:0000256|SAM:SignalP}.				DOMAIN 22 209 OMP_b-brl. {ECO:0000259|Pfam:PF13505}.						319.44	42667000000	216	11	3	2	3	2	13
Q8A8U2	BT_1075	Putative two-component system sensor protein, but no histidine kinase domain	TM	1072-6	-2.64362	-0.338948	-0.153319	-0.492267	2.49031	8.07582	7.32617	7.17798	7.28001	1.75	0	0	0	+				intracellular [GO:0005622];phosphorelay sensor kinase activity [GO:0000155];integral component of membrane [GO:0016021]	intracellular [GO:0005622];phosphorelay sensor kinase activity [GO:0000155];integral component of membrane [GO:0016021]			Kinase;Membrane;Reference proteome;Transferase;Transmembrane;Transmembrane helix;Complete proteome	TRANSMEM 118 142 Helical. {ECO:0000256|SAM:Phobius}.;TRANSMEM 40 60 Helical. {ECO:0000256|SAM:Phobius}.;TRANSMEM 80 106 Helical. {ECO:0000256|SAM:Phobius}.;TRANSMEM 7 28 Helical. {ECO:0000256|SAM:Phobius}.								DOMAIN 162 239 His_kinase. {ECO:0000259|Pfam:PF06580}.						45.608	503300000	7	4	2	2	0	3	0
Q8A8U1	BT_1076	Two-component system response regulator	Cytosol	1072-6	-3.5233	0.123075	-0.675009	-0.551934	2.84831	8.13184	7.27441	7.10827	7.07122	3	0	0	0	+				DNA binding [GO:0003677];phosphorelay signal transduction system [GO:0000160];regulation of transcription, DNA-templated [GO:0006355];transcription, DNA-templated [GO:0006351];intracellular [GO:0005622]	DNA binding [GO:0003677];phosphorelay signal transduction system [GO:0000160];regulation of transcription, DNA-templated [GO:0006355];transcription, DNA-templated [GO:0006351];intracellular [GO:0005622]			DNA-binding;Reference proteome;Transcription;Transcription regulation;Complete proteome									DOMAIN 152 259 HTH LytTR-type DNA-binding. {ECO:0000259|PROSITE:PS50930}.;DOMAIN 5 118 Response regulatory. {ECO:0000259|PROSITE:PS50110}.						36.343	580070000	12	4	3	2	4	3	0
Q8A8U0	BT_1077	Putative aspartate aminotransferase	Cytosol		-5.08514	-0.663035	-1.78647	-2.4495	3.29867	8.73341	7.74041	7.00304	7.20263	6.5	1.25	0	0	+				biosynthetic process [GO:0009058];transaminase activity [GO:0008483];pyridoxal phosphate binding [GO:0030170]	biosynthetic process [GO:0009058];transaminase activity [GO:0008483];pyridoxal phosphate binding [GO:0030170]			Complete proteome;Reference proteome;Transferase;Aminotransferase									DOMAIN 59 413 Aminotran_1_2. {ECO:0000259|Pfam:PF00155}.						135.93	2576200000	31	10	6	6	7	7	0
Q8A8T8	BT_1079	Acetyltransferase	Cytosol		-1.5719	-1.706	-0.211319	-1.91732	1.36056	7.83663	7.42706	6.84989	7.36344	1.75	0	0	0	+	+		+	N-acetyltransferase activity [GO:0008080]	N-acetyltransferase activity [GO:0008080]			Reference proteome;Transferase;Complete proteome									DOMAIN 11 176 N-acetyltransferase. {ECO:0000259|PROSITE:PS51186}.						15.385	293840000	7	2	2	2	1	2	0
Q8A8T6	BT_1081	Recombination protein RecR	Cytosol		-2.55689	-0.88965	0.391181	-0.498469	2.94807	8.07769	7.19023	7.04018	7.30799	2	0	0	0	+				DNA recombination [GO:0006310];DNA repair [GO:0006281];metal ion binding [GO:0046872];DNA binding [GO:0003677]	DNA recombination [GO:0006310];DNA repair [GO:0006281];metal ion binding [GO:0046872];DNA binding [GO:0003677]			DNA damage;DNA recombination;DNA repair;Metal-binding;Reference proteome;Zinc;Zinc-finger;Complete proteome									DOMAIN 83 178 Toprim. {ECO:0000255|HAMAP-Rule:MF_00017}.				RecR family	SIMILARITY: Belongs to the RecR family. {ECO:0000255|HAMAP-Rule:MF_00017}.	79.181	502780000	8	4	1	2	2	3	0
Q8A8T4	BT_1083	Probable GTP-binding protein EngB	Cytosol		-6.19619	0.334336	-4.74575	-4.41141	1.45044	8.87557	8.43894	7.11097	7.01033	6.5	1.75	0	0	+	+	+		cell cycle [GO:0007049];cell division [GO:0051301];GTP binding [GO:0005525];metal ion binding [GO:0046872];Cytosol[GO:0005829]	cell cycle [GO:0007049];cell division [GO:0051301];GTP binding [GO:0005525];metal ion binding [GO:0046872];Cytosol[GO:0005829]			Cell division;Complete proteome;GTP-binding;Magnesium;Metal-binding;Nucleotide-binding;Reference proteome;Septation;Cell cycle									DOMAIN 22 197 EngB-type G. {ECO:0000255|HAMAP-Rule:MF_00321}.				TRAFAC class TrmE-Era-EngA-EngB-Septin-like GTPase superfamily, EngB GTPase family	SIMILARITY: Belongs to the TRAFAC class TrmE-Era-EngA-EngB-Septin-like GTPase superfamily. EngB GTPase family. {ECO:0000255|HAMAP-Rule:MF_00321}.	80.666	3907200000	33	11	7	5	7	7	1
Q8A8T3	BT_1084	Uncharacterized protein	SPI		6.94482	-8.94563	10.101	1.15536	3.15608	8.0133	7.06323	7.41103	10.1039	1.75	0.25	0.75	28	+		+	+					Reference proteome;Signal;Complete proteome					SIGNAL 1 23 {ECO:0000256|SAM:SignalP}.										186.84	5864800000	123	12	3	2	2	0	1
Q8A8T2	BT_1085	Putative lipoprotein	SPI		10.2667	-9.08565	11.5044	2.41879	1.2376	6.93151	6.55896	7.28708	10.0221	1.25	1.25	0	17		+	+	+					Lipoprotein;Reference proteome;Signal;Complete proteome					SIGNAL 1 20 {ECO:0000256|SAM:SignalP}.										70.58	4020100000	78	7	1	1	2	1	2
Q8A8T1	BT_1086	Putative oligopeptide transporter	Cytosol		-3.96442	-0.846596	-4.87979	-5.72639	-0.91536	8.43165	8.7072	6.98339	7.23824	1.5	2.75	0	0	+	+	+		membrane [GO:0016020];transmembrane transporter activity [GO:0022857];integral component of membrane [GO:0016021]	membrane [GO:0016020];transmembrane transporter activity [GO:0022857];integral component of membrane [GO:0016021]			Membrane;Reference proteome;Transmembrane;Transmembrane helix;Complete proteome	TRANSMEM 132 151 Helical. {ECO:0000256|SAM:Phobius}.;TRANSMEM 190 211 Helical. {ECO:0000256|SAM:Phobius}.;TRANSMEM 231 248 Helical. {ECO:0000256|SAM:Phobius}.;TRANSMEM 255 275 Helical. {ECO:0000256|SAM:Phobius}.;TRANSMEM 302 321 Helical. {ECO:0000256|SAM:Phobius}.;TRANSMEM 359 377 Helical. {ECO:0000256|SAM:Phobius}.;TRANSMEM 389 412 Helical. {ECO:0000256|SAM:Phobius}.;TRANSMEM 419 437 Helical. {E…														35.244	1630700000	17	4	2	1	2	1	3
Q8A8T0	BT_1087	Putative xylanase	SPI		0.397568	-6.4091	4.02729	-2.38181	3.62972	8.68805	7.5954	6.8784	8.80773	2.25	0.25	0	4.75	+	+	+	+	xylan catabolic process [GO:0045493];hydrolase activity, acting on glycosyl bonds [GO:0016798]	xylan catabolic process [GO:0045493];hydrolase activity, acting on glycosyl bonds [GO:0016798]			Complete proteome;Glycosidase;Hydrolase;Polysaccharide degradation;Reference proteome;Signal;Xylan degradation;Carbohydrate metabolism					SIGNAL 1 18 {ECO:0000256|SAM:SignalP}.				DOMAIN 75 258 Abhydrolase_3. {ECO:0000259|Pfam:PF07859}.						31.677	737150000	29	11	2	1	3	3	0
Q8A8S9	BT_1088	LptO ortholog	SPI		-2.89709	11.1907	-9.14438	2.04632	-6.24729	8.04137	9.92199	10.538	7.16926	1	20.5	28	0	+	+	+	+					Reference proteome;Signal;Complete proteome					SIGNAL 1 20 {ECO:0000256|SAM:SignalP}.										270.06	19530000000	198	16	0	3	0	1	23
Q8A8S8	BT_1089	Octanoyltransferase (EC 2.3.1.181) (Lipoate-protein ligase B) (Lipoyl/octanoyl transferase) (Octanoyl-[acyl-carrier-protein]-protein N-octanoyltransferase)	Cytosol		-4.35897	-1.00946	-2.3495	-3.35895	2.00948	8.52305	7.91814	6.90699	7.21087	4.5	0.5	0	0	+	+			cellular protein modification process [GO:0006464];lipoate biosynthetic process [GO:0009107];lipoyl(octanoyl) transferase activity [GO:0033819];octanoyltransferase activity [GO:0016415];cytoplasm [GO:0005737]	cellular protein modification process [GO:0006464];lipoate biosynthetic process [GO:0009107];lipoyl(octanoyl) transferase activity [GO:0033819];octanoyltransferase activity [GO:0016415];cytoplasm [GO:0005737]	SUBCELLULAR LOCATION: Cytoplasm {ECO:0000255|HAMAP-Rule:MF_00013}.	protein lipoylation via endogenous pathway;protein N(6)-(lipoyl)lysine from octanoyl-[acyl-carrier-protein]: step 1/2. {ECO:0000255|HAMAP-Rule:MF_00013}.;PATHWAY: Protein modification	Complete proteome;Cytoplasm;Reference proteome;Transferase;Acyltransferase									DOMAIN 35 222 BPL/LPL catalytic. {ECO:0000255|PROSITE-ProRule:PRU01067}.		REGION 152 154 Substrate binding. {ECO:0000255|HAMAP-Rule:MF_00013}.;REGION 165 167 Substrate binding. {ECO:0000255|HAMAP-Rule:MF_00013}.;REGION 80 87 Substrate binding. {ECO:0000255|HAMAP-Rule:MF_00013}.		LipB family	SIMILARITY: Belongs to the LipB family. {ECO:0000255|HAMAP-Rule:MF_00013}.	41.956	1710700000	20	7	4	4	5	5	0
Q8A8S6	BT_1091	Cation-transporting ATPase pacS	Cytosol		-5.96193	-1.51253	-4.24729	-5.75982	1.71465	9.17089	8.65473	6.92085	7.37617	11.5	4.25	0	0.25	+	+	+		cation-transporting ATPase activity [GO:0019829];metal ion binding [GO:0046872];metal ion transport [GO:0030001];nucleotide binding [GO:0000166];plasma membrane [GO:0005886];integral component of membrane [GO:0016021]	cation-transporting ATPase activity [GO:0019829];metal ion binding [GO:0046872];metal ion transport [GO:0030001];nucleotide binding [GO:0000166];plasma membrane [GO:0005886];integral component of membrane [GO:0016021]	SUBCELLULAR LOCATION: Cell membrane {ECO:0000256|RuleBase:RU362081}.		Hydrolase;Membrane;Metal-binding;Reference proteome;Transmembrane;Transmembrane helix;Complete proteome	TRANSMEM 122 143 Helical. {ECO:0000256|RuleBase:RU362081}.;TRANSMEM 155 174 Helical. {ECO:0000256|RuleBase:RU362081}.;TRANSMEM 186 202 Helical. {ECO:0000256|RuleBase:RU362081}.;TRANSMEM 339 361 Helical. {ECO:0000256|RuleBase:RU362081}.;TRANSMEM 367 390 Helical. {ECO:0000256|RuleBase:RU362081}.;TRANSMEM 684 703 Helical. {ECO:0000256|RuleBase:RU362081}.;TRANSMEM 709 731 Helical. {ECO:0000256|RuleBa…								DOMAIN 6 72 HMA. {ECO:0000259|PROSITE:PS50846}.				Cation transport ATPase (P-type) (TC 3.A.3) family, Type IB subfamily	SIMILARITY: Belongs to the cation transport ATPase (P-type) (TC 3.A.3) family. Type IB subfamily. {ECO:0000256|RuleBase:RU362081}.	164.87	6905900000	64	12	12	10	13	11	4
Q8A8S5	BT_1092	Putative heavy-metal binding protein	SPI		6.24808	-7.33026	6.95979	-0.370467	0.711722	7.33399	7.11974	7.00822	9.21485	0.25	0	0	6			+	+	cellular transition metal ion homeostasis [GO:0046916];metal ion transport [GO:0030001];transition metal ion binding [GO:0046914];cytoplasm [GO:0005737]	cellular transition metal ion homeostasis [GO:0046916];metal ion transport [GO:0030001];transition metal ion binding [GO:0046914];cytoplasm [GO:0005737]			Metal-binding;Reference proteome;Signal;Complete proteome					SIGNAL 1 22 {ECO:0000256|SAM:SignalP}.				DOMAIN 27 93 HMA. {ECO:0000259|PROSITE:PS50846}.						28.73	712510000	25	7	1	0	0	0	0
Q8A8R9	BT_1098	Methylglyoxal synthase (MGS) (EC 4.2.3.3)	Cytosol		2.60937	-9.61622	4.54808	-5.06814	1.93868	9.12468	8.54108	7.01541	9.91018	11.25	5.25	0	21.75	+	+	+	+	methylglyoxal biosynthetic process [GO:0019242];methylglyoxal synthase activity [GO:0008929];Cytosol[GO:0005829]	methylglyoxal biosynthetic process [GO:0019242];methylglyoxal synthase activity [GO:0008929];Cytosol[GO:0005829]			Lyase;Reference proteome;Complete proteome									DOMAIN 19 119 MGS. {ECO:0000259|SMART:SM00851}.				Methylglyoxal synthase family	SIMILARITY: Belongs to the methylglyoxal synthase family. {ECO:0000256|HAMAP-Rule:MF_00549, ECO:0000256|SAAS:SAAS00769401}.	200.77	13230000000	153	18	11	13	11	10	5
Q8A8R8	BT_1099	Putative arginase	Cytosol		-2.20579	-1.08455	0.600227	-0.484322	2.80603	8.02866	7.18396	7.03816	7.36465	2	0.75	0	0	+				metal ion binding [GO:0046872]	metal ion binding [GO:0046872]			Reference proteome;Complete proteome															15.265	471430000	11	3	1	2	2	3	1
Q8A8R7	BT_1100	Alpha-glucan phosphorylase	Cytosol		-8.59446	-1.44126	-7.49955	-8.94081	1.09492	9.98325	9.65364	6.96219	7.39606	52	22	0	0	+	+	+	+	carbohydrate metabolic process [GO:0005975];pyridoxal phosphate binding [GO:0030170];glycogen phosphorylase activity [GO:0008184]	carbohydrate metabolic process [GO:0005975];pyridoxal phosphate binding [GO:0030170];glycogen phosphorylase activity [GO:0008184]			Pyridoxal phosphate;Reference proteome;Complete proteome									DOMAIN 22 123 DUF3417. {ECO:0000259|Pfam:PF11897}.						323.31	46855000000	296	55	53	53	51	51	17
Q8A8R6	BT_1101	Putative sodium/proton antiporter	TM		-4.34791	-0.728463	-2.50041	-3.22888	1.84749	8.66103	8.10488	7.13289	7.35218	5	0.25	0	0	+	+	+		plasma membrane [GO:0005886];potassium ion transport [GO:0006813];solute:proton antiporter activity [GO:0015299];integral component of membrane [GO:0016021]	plasma membrane [GO:0005886];potassium ion transport [GO:0006813];solute:proton antiporter activity [GO:0015299];integral component of membrane [GO:0016021]			Cell membrane;Complete proteome;Ion transport;Membrane;Reference proteome;Transmembrane;Transmembrane helix;Transport;Antiport	TRANSMEM 120 138 Helical. {ECO:0000256|SAM:Phobius}.;TRANSMEM 150 176 Helical. {ECO:0000256|SAM:Phobius}.;TRANSMEM 188 209 Helical. {ECO:0000256|SAM:Phobius}.;TRANSMEM 221 238 Helical. {ECO:0000256|SAM:Phobius}.;TRANSMEM 299 320 Helical. {ECO:0000256|SAM:Phobius}.;TRANSMEM 32 53 Helical. {ECO:0000256|SAM:Phobius}.;TRANSMEM 332 352 Helical. {ECO:0000256|SAM:Phobius}.;TRANSMEM 358 379 Helical. {ECO…								DOMAIN 670 748 RCK C-terminal. {ECO:0000259|PROSITE:PS51202}.;DOMAIN 580 664 RCK C-terminal. {ECO:0000259|PROSITE:PS51202}.						71.072	2198500000	21	5	4	4	6	6	0
Q8A8R5	BT_1102	ATP-dependent 6-phosphofructokinase 1 (ATP-PFK 1) (Phosphofructokinase 1) (EC 2.7.1.11) (Phosphohexokinase 1)	Cytosol		-2.53546	-5.67248	-0.759131	-6.43161	1.77631	9.47756	8.94283	7.00673	8.71431	15.75	5.5	0	3.5	+	+	+	+	6-phosphofructokinase activity [GO:0003872];ATP binding [GO:0005524];fructose 6-phosphate metabolic process [GO:0006002];metal ion binding [GO:0046872];cytoplasm [GO:0005737]	6-phosphofructokinase activity [GO:0003872];ATP binding [GO:0005524];fructose 6-phosphate metabolic process [GO:0006002];metal ion binding [GO:0046872];cytoplasm [GO:0005737]	SUBCELLULAR LOCATION: Cytoplasm {ECO:0000255|HAMAP-Rule:MF_00339}.	D-glyceraldehyde 3-phosphate and glycerone phosphate from D-glucose: step 3/4. {ECO:0000255|HAMAP-Rule:MF_00339}.;glycolysis;PATHWAY: Carbohydrate degradation	Allosteric enzyme;Complete proteome;Cytoplasm;Glycolysis;Kinase;Magnesium;Metal-binding;Nucleotide-binding;Reference proteome;Transferase;ATP-binding											REGION 128 130 Substrate binding. {ECO:0000255|HAMAP-Rule:MF_00339}.;REGION 172 174 Substrate binding. {ECO:0000255|HAMAP-Rule:MF_00339}.;REGION 188 190 Allosteric activator ADP binding. {ECO:0000255|HAMAP-Rule:MF_00339}.;REGION 216 218 Allosteric activator ADP binding. {ECO:0000255|HAMAP-Rule:MF_00339}.;REGION 257 260 Substrate binding. {ECO:0000255|HAMAP-Rule:MF_00339}.;shared with dimeric part…		Phosphofructokinase type A (PFKA) family, ATP-dependent PFK group I subfamily, Prokaryotic clade "B1" sub-subfamily	SIMILARITY: Belongs to the phosphofructokinase type A (PFKA) family. ATP-dependent PFK group I subfamily. Prokaryotic clade "B1" sub-subfamily. {ECO:0000255|HAMAP-Rule:MF_00339}.	291.96	14388000000	99	17	16	15	18	14	3
Q8A249	BT_1103;BT_2383;BT_3457	RNA polymerase ECF-type sigma factor	Cytosol		-2.02169	-4.25332	0.377031	-3.87629	2.39872	9.04559	8.3235	7.15662	8.437	9.5	1	0	1.75	+	+	+	+	DNA-templated transcription, initiation [GO:0006352];sigma factor activity [GO:0016987];transcription factor activity, sequence-specific DNA binding [GO:0003700];DNA binding [GO:0003677]	DNA-templated transcription, initiation [GO:0006352];sigma factor activity [GO:0016987];transcription factor activity, sequence-specific DNA binding [GO:0003700];DNA binding [GO:0003677]			DNA-binding;Reference proteome;Sigma factor;Transcription;Transcription regulation;Complete proteome									DOMAIN 109 159 Sigma70_r4_2. {ECO:0000259|Pfam:PF08281}.;DOMAIN 12 73 Sigma70_r2. {ECO:0000259|Pfam:PF04542}.;DOMAIN 14 73 Sigma70_r2. {ECO:0000259|Pfam:PF04542}.;DOMAIN 26 87 Sigma70_r2. {ECO:0000259|Pfam:PF04542}.				Sigma-70 factor family;Sigma-70 factor family, ECF subfamily	SIMILARITY: Belongs to the sigma-70 factor family. {ECO:0000256|SAAS:SAAS00611284}.;SIMILARITY: Belongs to the sigma-70 factor family. ECF subfamily. {ECO:0000256|SAAS:SAAS00565917}.	219.36	5127400000	49	NaN	8	10	11	9	0
Q8A8R3	BT_1104	Small heat shock protein	Cytosol		-3.45813	-7.41509	-1.86173	-9.27682	1.5965	10.3306	9.85004	7.05744	9.2896	24.25	12.75	0	5.5	+	+	+	+					Reference proteome;Stress response;Complete proteome									DOMAIN 35 126 SHSP. {ECO:0000259|PROSITE:PS01031}.				Small heat shock protein (HSP20) family	SIMILARITY: Belongs to the small heat shock protein (HSP20) family. {ECO:0000256|PROSITE-ProRule:PRU00285, ECO:0000256|RuleBase:RU003616}.	137.55	102000000000	170	9	22	24	25	26	11
Q8A8R2	BT_1105	2,3-bisphosphoglycerate-dependent phosphoglycerate mutase 1 (BPG-dependent PGAM 1) (PGAM 1) (Phosphoglyceromutase 1) (dPGM 1) (EC 5.4.2.11)	Cytosol		-3.82181	-5.82275	-2.38656	-8.20931	1.43523	9.68697	9.25492	6.78367	8.53649	21	9.25	0	1.75	+	+	+	+	2,3-bisphosphoglycerate-dependent phosphoglycerate mutase activity [GO:0046538];gluconeogenesis [GO:0006094];glycolytic process [GO:0006096];regulation of pentose-phosphate shunt [GO:0043456];Cytosol[GO:0005829]	2,3-bisphosphoglycerate-dependent phosphoglycerate mutase activity [GO:0046538];gluconeogenesis [GO:0006094];glycolytic process [GO:0006096];regulation of pentose-phosphate shunt [GO:0043456];Cytosol[GO:0005829]		glycolysis;pyruvate from D-glyceraldehyde 3-phosphate: step 3/5. {ECO:0000255|HAMAP-Rule:MF_01039}.;PATHWAY: Carbohydrate degradation	Gluconeogenesis;Glycolysis;Isomerase;Reference proteome;Complete proteome											REGION 114 115 Substrate binding. {ECO:0000255|HAMAP-Rule:MF_01039}.;REGION 183 184 Substrate binding. {ECO:0000255|HAMAP-Rule:MF_01039}.;REGION 21 22 Substrate binding. {ECO:0000255|HAMAP-Rule:MF_01039}.;REGION 87 90 Substrate binding. {ECO:0000255|HAMAP-Rule:MF_01039}.;REGION 8 15 Substrate binding. {ECO:0000255|HAMAP-Rule:MF_01039}.		Phosphoglycerate mutase family, BPG-dependent PGAM subfamily	SIMILARITY: Belongs to the phosphoglycerate mutase family. BPG-dependent PGAM subfamily. {ECO:0000255|HAMAP-Rule:MF_01039}.	190.99	23044000000	128	23	23	22	21	18	6
Q8A8R1	BT_1106	Fructose-bisphosphate aldolase class I	Cytosol		-9.09717	5.59715	-10.2438	-4.64668	-1.14666	9.96801	10.3132	8.9144	7.22949	23.25	29.5	5	0	+	+	+	+	lyase activity [GO:0016829]	lyase activity [GO:0016829]			Reference proteome;Complete proteome															323.31	60117000000	231	23	25	23	24	21	31
Q8A8R0	BT_1107	Ferritin (EC 1.16.3.2)	Cytosol		-9.09348	6.93435	-11.7453	-4.81099	-2.65188	9.83266	10.6309	9.1827	7.09525	13.75	28.25	6	0	+	+	+	+	ferric iron binding [GO:0008199];intracellular sequestering of iron ion [GO:0006880];iron ion binding [GO:0005506];iron ion transport [GO:0006826];cytoplasm [GO:0005737]	ferric iron binding [GO:0008199];intracellular sequestering of iron ion [GO:0006880];iron ion binding [GO:0005506];iron ion transport [GO:0006826];cytoplasm [GO:0005737]	SUBCELLULAR LOCATION: Cytoplasm {ECO:0000256|RuleBase:RU361145}.		Cytoplasm;Iron;Iron storage;Metal-binding;Reference proteome;Complete proteome									DOMAIN 1 144 Ferritin-like diiron. {ECO:0000259|PROSITE:PS50905}.				Ferritin family, Prokaryotic subfamily	SIMILARITY: Belongs to the ferritin family. Prokaryotic subfamily. {ECO:0000256|RuleBase:RU361145}.	323.31	73159000000	192	13	13	14	13	15	27
Q8A8Q2	BT_1115	Aldo/keto reductase	TAT		8.8541	-9.46329	9.42095	-0.0423408	0.566852	7.03111	6.86048	6.84773	9.69646	0.25	0	0	24.75	+		+	+					Reference proteome;Complete proteome									DOMAIN 68 363 Aldo_ket_red. {ECO:0000259|Pfam:PF00248}.						229.81	2249700000	100	27	0	0	0	1	0
Q8A8P9	BT_1118	SusD homolog (reannotated)	Lipoprotein		0.965618	1.42591	-2.39646	-0.970544	-3.36208	7.68302	8.6951	8.40294	7.9737	0	6.25	1.25	0.25	+	+	+	+					Reference proteome;Complete proteome									DOMAIN 395 529 SusD_RagB. {ECO:0000259|Pfam:PF07980}.;DOMAIN 86 224 SusD-like_3. {ECO:0000259|Pfam:PF14322}.						41.583	767200000	31	9	0	0	0	0	8
Q8A8P8	BT_1119	SusC homolog	SPI		-0.97296	5.86751	-6.92959	-1.06207	-5.95664	7.5175	9.31063	8.99091	7.22461	0.75	17.75	8	0	+	+	+	+	extracellular space [GO:0005615];metallocarboxypeptidase activity [GO:0004181];peptide metabolic process [GO:0006518];protein processing [GO:0016485];receptor activity [GO:0004872];transport [GO:0006810];cell outer membrane [GO:0009279]	extracellular space [GO:0005615];metallocarboxypeptidase activity [GO:0004181];peptide metabolic process [GO:0006518];protein processing [GO:0016485];receptor activity [GO:0004872];transport [GO:0006810];cell outer membrane [GO:0009279]	SUBCELLULAR LOCATION: Cell outer membrane {ECO:0000256|RuleBase:RU003357}.		Membrane;Reference proteome;TonB box;Complete proteome									DOMAIN 290 896 TonB_dep_Rec. {ECO:0000259|Pfam:PF00593}.;DOMAIN 35 142 Plug. {ECO:0000259|Pfam:PF07715}.				TonB-dependent receptor family	SIMILARITY: Belongs to the TonB-dependent receptor family. {ECO:0000256|RuleBase:RU003357}.	199.44	2588500000	106	23	0	1	1	1	16
Q8A8N2	BT_1135	Uncharacterized protein	Cytosol		-2.66668	0.00428635	-0.98253	-0.978244	1.68416	7.87776	7.37078	7.0763	7.07501	1.5	0	0	0	+								Reference proteome;Complete proteome															13.985	330210000	6	4	1	0	2	3	0
Q8A8M6	BT_1141	Cation efflux family protein	TM		0.385942	-1.78795	-0.338248	-2.1262	-0.724186	7.18626	7.40426	6.76421	7.30244	0.25	0	0	0	+	+		+	cation transmembrane transporter activity [GO:0008324];integral component of membrane [GO:0016021]	cation transmembrane transporter activity [GO:0008324];integral component of membrane [GO:0016021]			Membrane;Reference proteome;Transmembrane;Transmembrane helix;Complete proteome	TRANSMEM 117 137 Helical. {ECO:0000256|SAM:Phobius}.;TRANSMEM 158 177 Helical. {ECO:0000256|SAM:Phobius}.;TRANSMEM 183 201 Helical. {ECO:0000256|SAM:Phobius}.;TRANSMEM 46 64 Helical. {ECO:0000256|SAM:Phobius}.;TRANSMEM 85 105 Helical. {ECO:0000256|SAM:Phobius}.;TRANSMEM 21 40 Helical. {ECO:0000256|SAM:Phobius}.								DOMAIN 216 290 ZT_dimer. {ECO:0000259|Pfam:PF16916}.						4.7302	188560000	1	1	0	0	1	0	0
Q8A8M3	BT_1144	Uncharacterized protein	Lipoprotein		-3.9695	-2.38823	-3.52966	-5.91788	0.439828	9.06658	8.93418	7.15271	7.87164	7.25	7.75	0	0.75		+	+	+					Reference proteome;Signal;Complete proteome					SIGNAL 1 21 {ECO:0000256|SAM:SignalP}.				DOMAIN 187 266 DUF3298. {ECO:0000259|Pfam:PF11738}.;DOMAIN 59 169 DUF4163. {ECO:0000259|Pfam:PF13739}.						106.97	6064000000	63	7	8	6	7	8	9
Q8A8M2	BT_1145	Ribosomal RNA small subunit methyltransferase G (EC 2.1.1.-) (16S rRNA 7-methylguanosine methyltransferase) (16S rRNA m7G methyltransferase)	Cytosol		-6.52932	0.584533	-4.51862	-3.93409	2.01072	8.90416	8.29888	7.1146	6.93864	8.25	2	0	0	+	+	+		rRNA methyltransferase activity [GO:0008649];cytoplasm [GO:0005737]	rRNA methyltransferase activity [GO:0008649];cytoplasm [GO:0005737]	SUBCELLULAR LOCATION: Cytoplasm {ECO:0000255|HAMAP-Rule:MF_00074}.		Cytoplasm;Methyltransferase;Reference proteome;rRNA processing;S-adenosyl-L-methionine;Transferase;Complete proteome											REGION 122 123 S-adenosyl-L-methionine binding. {ECO:0000255|HAMAP-Rule:MF_00074}.		Methyltransferase superfamily, RNA methyltransferase RsmG family	SIMILARITY: Belongs to the methyltransferase superfamily. RNA methyltransferase RsmG family. {ECO:0000255|HAMAP-Rule:MF_00074}.	72.292	3629400000	41	10	8	10	8	7	0
Q8A8M1	BT_1146	Putative metallo-beta-lactamase	Cytosol		-5.50281	-1.8118	-2.8288	-4.6406	2.67399	9.08124	8.27629	6.87932	7.42473	8	1.25	0	0	+	+	+						Reference proteome;Complete proteome									DOMAIN 3 186 Lactamase_B. {ECO:0000259|SMART:SM00849}.						146.32	5012300000	37	9	7	8	9	8	0
Q8A8L9	BT_1148	Putative NADH dehydrogenase/NAD(P)H nitroreductase	Cytosol		0.530678	-0.804292	-0.641052	-1.44534	-1.17171	6.99874	7.35146	6.91637	7.15849	0	0	0	0.25					oxidoreductase activity [GO:0016491]	oxidoreductase activity [GO:0016491]			Reference proteome;Complete proteome									DOMAIN 10 168 Nitroreductase. {ECO:0000259|Pfam:PF00881}.						2.8285	4019700	1	1	0	0	0	0	0
Q8A8L8	BT_1149	Type II restriction enzyme HpaII	Cytosol		-5.94031	0.146639	-3.9453	-3.79866	1.99499	9.00254	8.40199	7.25848	7.21433	9.25	2.5	0	0.25	+	+	+						Reference proteome;Complete proteome															154.85	4532300000	48	16	13	8	8	8	2
Q8A8L7	BT_1150	DNA polymerase III-like, beta chain	Cytosol		-1.55868	-1.77252	-0.101602	-1.87413	1.45708	7.86957	7.43095	6.86678	7.40036	0.75	0.25	0	0	+	+							Reference proteome;Complete proteome									DOMAIN 21 126 UPF0029. {ECO:0000259|Pfam:PF01205}.						11.38	514540000	4	3	1	1	1	0	0
Q8A8L6	BT_1151	Uncharacterized protein	Cytosol		-6.00761	-0.806852	-2.22968	-3.03654	3.77792	9.02215	7.88488	6.97079	7.21368	11.5	0.5	0	0	+	+	+						Reference proteome;Complete proteome															140.03	4429600000	48	15	13	10	11	12	1
Q8A8L5	BT_1152	D-3-phosphoglycerate dehydrogenase	Cytosol		-4.5157	-5.18851	-3.35073	-8.53925	1.16497	10.1566	9.80591	7.23534	8.79724	35.25	20.5	0	3.5	+	+	+	+	oxidoreductase activity, acting on the CH-OH group of donors, NAD or NADP as acceptor [GO:0016616];NAD binding [GO:0051287]	oxidoreductase activity, acting on the CH-OH group of donors, NAD or NADP as acceptor [GO:0016616];NAD binding [GO:0051287]			Oxidoreductase;Reference proteome;Complete proteome									DOMAIN 123 252 2-Hacid_dh_C. {ECO:0000259|Pfam:PF02826}.;DOMAIN 22 305 2-Hacid_dh. {ECO:0000259|Pfam:PF00389}.				D-isomer specific 2-hydroxyacid dehydrogenase family	SIMILARITY: Belongs to the D-isomer specific 2-hydroxyacid dehydrogenase family. {ECO:0000256|RuleBase:RU003719}.	323.31	67660000000	237	24	39	34	34	34	19
Q8A8L4	BT_1153	Phosphoserine aminotransferase (EC 2.6.1.52) (Phosphohydroxythreonine aminotransferase) (PSAT)	Cytosol		-4.2611	-7.173	-2.89457	-10.0676	1.36668	10.3005	9.88914	6.85849	9.01778	45.75	26.25	0.5	7.25	+	+	+	+	L-serine biosynthetic process [GO:0006564];O-phospho-L-serine:2-oxoglutarate aminotransferase activity [GO:0004648];pyridoxine biosynthetic process [GO:0008615];cytoplasm [GO:0005737]	L-serine biosynthetic process [GO:0006564];O-phospho-L-serine:2-oxoglutarate aminotransferase activity [GO:0004648];pyridoxine biosynthetic process [GO:0008615];cytoplasm [GO:0005737]	SUBCELLULAR LOCATION: Cytoplasm {ECO:0000255|HAMAP-Rule:MF_00160}.	L-serine biosynthesis;L-serine from 3-phospho-D-glycerate: step 2/3. {ECO:0000255|HAMAP-Rule:MF_00160}.;PATHWAY: Cofactor biosynthesis;pyridoxine 5'-phosphate biosynthesis;pyridoxine 5'-phosphate from D-erythrose 4-phosphate: step 3/5. {ECO:0000255|HAMAP-Rule:MF_00160}.;PATHWAY: Amino-acid biosynthesis	Aminotransferase;Complete proteome;Cytoplasm;Pyridoxal phosphate;Pyridoxine biosynthesis;Reference proteome;Serine biosynthesis;Transferase;Amino-acid biosynthesis											REGION 231 232 Pyridoxal phosphate binding. {ECO:0000255|HAMAP-Rule:MF_00160}.;REGION 75 76 Pyridoxal phosphate binding. {ECO:0000255|HAMAP-Rule:MF_00160}.		Class-V pyridoxal-phosphate-dependent aminotransferase family, SerC subfamily	SIMILARITY: Belongs to the class-V pyridoxal-phosphate-dependent aminotransferase family. SerC subfamily. {ECO:0000255|HAMAP-Rule:MF_00160}.	323.31	92731000000	319	25	44	54	38	47	21
Q8A8L3	BT_1154	ATP-independent RNA helicase	Cytosol		-5.68452	-0.506851	-4.21515	-4.722	1.46938	8.74223	8.2999	6.87844	7.03102	8	1.5	0	0	+	+	+		ATP-dependent RNA helicase activity [GO:0004004];nucleic acid binding [GO:0003676];RNA secondary structure unwinding [GO:0010501];ATP binding [GO:0005524]	ATP-dependent RNA helicase activity [GO:0004004];nucleic acid binding [GO:0003676];RNA secondary structure unwinding [GO:0010501];ATP binding [GO:0005524]			Complete proteome;Helicase;Hydrolase;Nucleotide-binding;Reference proteome;ATP-binding									DOMAIN 221 374 Helicase C-terminal. {ECO:0000259|PROSITE:PS51194}.;DOMAIN 28 197 Helicase ATP-binding. {ECO:0000259|PROSITE:PS51192}.						207.88	2748700000	38	18	8	9	9	6	0
Q8A8L2	BT_1155	Na(+)-translocating NADH-quinone reductase subunit F (Na(+)-NQR subunit F) (Na(+)-translocating NQR subunit F) (EC 1.6.5.8) (NQR complex subunit F) (NQR-1 subunit F)	TM		-8.75594	-2.03509	-8.3103	-10.3454	0.445537	10.3192	10.185	7.07078	7.6834	42.75	29.25	0	0		+	+		2 iron, 2 sulfur cluster binding [GO:0051537];electron carrier activity [GO:0009055];metal ion binding [GO:0046872];oxidoreductase activity, acting on NAD(P)H, quinone or similar compound as acceptor [GO:0016655];plasma membrane [GO:0005886];sodium ion transport [GO:0006814];integral component of membrane [GO:0016021]	2 iron, 2 sulfur cluster binding [GO:0051537];electron carrier activity [GO:0009055];metal ion binding [GO:0046872];oxidoreductase activity, acting on NAD(P)H, quinone or similar compound as acceptor [GO:0016655];plasma membrane [GO:0005886];sodium ion transport [GO:0006814];integral component of membrane [GO:0016021]	Single-pass membrane protein {ECO:0000256|HAMAP-Rule:MF_00430}.;SUBCELLULAR LOCATION: Cell inner membrane {ECO:0000256|HAMAP-Rule:MF_00430}		Cell inner membrane;Cell membrane;Complete proteome;FAD;Flavoprotein;Ion transport;Iron;Iron-sulfur;Membrane;Metal-binding;NAD;Oxidoreductase;Reference proteome;Sodium;Sodium transport;Transmembrane;Transmembrane helix;Transport;Ubiquinone;2Fe-2S									DOMAIN 128 279 FAD-binding FR-type. {ECO:0000259|PROSITE:PS51384}.;DOMAIN 33 125 2Fe-2S ferredoxin-type. {ECO:0000259|PROSITE:PS51085}.				NqrF family	SIMILARITY: Belongs to the NqrF family. {ECO:0000256|HAMAP-Rule:MF_00430}.	323.31	120590000000	288	26	47	41	44	39	26
Q8A8K9	BT_1158	Na(+)-translocating NADH-quinone reductase subunit C (Na(+)-NQR subunit C) (Na(+)-translocating NQR subunit C) (EC 1.6.5.8) (NQR complex subunit C) (NQR-1 subunit C)	SPI		-7.30349	-2.07259	-5.05042	-7.12301	2.25309	9.62155	8.9433	6.79906	7.42298	12.25	3.25	0	0	+	+	+	+	FMN binding [GO:0010181];integral component of membrane [GO:0016021];oxidoreductase activity, acting on NAD(P)H, quinone or similar compound as acceptor [GO:0016655];plasma membrane [GO:0005886];sodium ion transport [GO:0006814];Gram-negative-bacterium-type cell wall [GO:0009276]	FMN binding [GO:0010181];integral component of membrane [GO:0016021];oxidoreductase activity, acting on NAD(P)H, quinone or similar compound as acceptor [GO:0016655];plasma membrane [GO:0005886];sodium ion transport [GO:0006814];Gram-negative-bacterium-type cell wall [GO:0009276]	Single-pass membrane protein {ECO:0000256|HAMAP-Rule:MF_00427}.;SUBCELLULAR LOCATION: Cell inner membrane {ECO:0000256|HAMAP-Rule:MF_00427}		Cell membrane;Complete proteome;Flavoprotein;FMN;Ion transport;Membrane;NAD;Oxidoreductase;Phosphoprotein;Reference proteome;Sodium;Sodium transport;Transmembrane;Transmembrane helix;Transport;Ubiquinone;Cell inner membrane	TRANSMEM 12 33 Helical. {ECO:0000256|HAMAP-Rule:MF_00427}.								DOMAIN 123 220 FMN_bind. {ECO:0000259|SMART:SM00900}.				NqrC family	SIMILARITY: Belongs to the NqrC family. {ECO:0000256|HAMAP-Rule:MF_00427, ECO:0000256|PIRNR:PIRNR009437}.	230.11	18171000000	62	9	12	13	12	12	4
Q8A8K8	BT_1159	Na(+)-translocating NADH-quinone reductase subunit B (Na(+)-NQR subunit B) (Na(+)-translocating NQR subunit B) (EC 1.6.5.8) (NQR complex subunit B) (NQR-1 subunit B)	Cytosol		-6.10188	-1.55351	-5.32463	-6.87814	0.777237	9.04201	8.80804	6.73751	7.20516	2.5	3.5	0	0.5	+	+	+	+	FMN binding [GO:0010181];integral component of membrane [GO:0016021];oxidoreductase activity, acting on NAD(P)H, quinone or similar compound as acceptor [GO:0016655];plasma membrane [GO:0005886];respiratory electron transport chain [GO:0022904];sodium ion transport [GO:0006814];Gram-negative-bacterium-type cell wall [GO:0009276]	FMN binding [GO:0010181];integral component of membrane [GO:0016021];oxidoreductase activity, acting on NAD(P)H, quinone or similar compound as acceptor [GO:0016655];plasma membrane [GO:0005886];respiratory electron transport chain [GO:0022904];sodium ion transport [GO:0006814];Gram-negative-bacterium-type cell wall [GO:0009276]	Multi-pass membrane protein {ECO:0000256|HAMAP-Rule:MF_00426}.;SUBCELLULAR LOCATION: Cell inner membrane {ECO:0000256|HAMAP-Rule:MF_00426}		Cell membrane;Complete proteome;Flavoprotein;FMN;Ion transport;Membrane;NAD;Oxidoreductase;Phosphoprotein;Reference proteome;Sodium;Sodium transport;Transmembrane;Transmembrane helix;Transport;Ubiquinone;Cell inner membrane	TRANSMEM 131 162 Helical. {ECO:0000256|HAMAP-Rule:MF_00426}.;TRANSMEM 240 263 Helical. {ECO:0000256|HAMAP-Rule:MF_00426}.;TRANSMEM 270 288 Helical. {ECO:0000256|HAMAP-Rule:MF_00426}.;TRANSMEM 300 318 Helical. {ECO:0000256|HAMAP-Rule:MF_00426}.;TRANSMEM 330 348 Helical. {ECO:0000256|HAMAP-Rule:MF_00426}.;TRANSMEM 354 374 Helical. {ECO:0000256|HAMAP-Rule:MF_00426}.;TRANSMEM 94 119 Helical. {ECO:000…												NqrB/RnfD family	SIMILARITY: Belongs to the NqrB/RnfD family. {ECO:0000256|HAMAP-Rule:MF_00426, ECO:0000256|SAAS:SAAS00571749}.	63.226	4775000000	26	4	2	2	3	3	2
Q8A8K7	BT_1160	Na(+)-translocating NADH-quinone reductase subunit A (Na(+)-NQR subunit A) (Na(+)-translocating NQR subunit A) (EC 1.6.5.8) (NQR complex subunit A) (NQR-1 subunit A)	Cytosol		-4.72747	-6.31908	-3.0821	-9.40118	1.64525	10.3829	9.8876	7.05756	8.95979	74.5	35.25	0	7.5	+	+	+	+	sodium ion transport [GO:0006814];oxidoreductase activity, acting on NAD(P)H, quinone or similar compound as acceptor [GO:0016655]	sodium ion transport [GO:0006814];oxidoreductase activity, acting on NAD(P)H, quinone or similar compound as acceptor [GO:0016655]			Ion transport;NAD;Oxidoreductase;Reference proteome;Sodium;Sodium transport;Transport;Ubiquinone;Complete proteome									DOMAIN 262 312 NQRA_SLBB. {ECO:0000259|Pfam:PF11973}.				NqrA family	SIMILARITY: Belongs to the NqrA family. {ECO:0000256|HAMAP-Rule:MF_00425, ECO:0000256|SAAS:SAAS00694311}.	323.31	110660000000	469	31	80	77	71	70	29
Q8A8K6	BT_1161	Putative aminopeptidase C	SPI		-2.30824	6.97488	-6.42783	0.547054	-4.11958	8.14884	9.38896	9.55364	7.45399	3	15.75	10.75	1	+	+	+	+	aminopeptidase activity [GO:0004177];cysteine-type endopeptidase activity [GO:0004197];cysteine-type peptidase activity [GO:0008234];homocysteine catabolic process [GO:0043418];response to toxic substance [GO:0009636];cytoplasm [GO:0005737]	aminopeptidase activity [GO:0004177];cysteine-type endopeptidase activity [GO:0004197];cysteine-type peptidase activity [GO:0008234];homocysteine catabolic process [GO:0043418];response to toxic substance [GO:0009636];cytoplasm [GO:0005737]			Complete proteome;Hydrolase;Protease;Reference proteome;Signal;Aminopeptidase					SIGNAL 1 20 {ECO:0000256|SAM:SignalP}.										204.78	4399700000	122	23	2	3	4	3	19
Q8A8K5	BT_1162	Putative outer membrane protein (reannotated)	SPI		2.63436	7.31362	-5.02704	2.28658	-7.66138	7.30024	9.60655	10.2949	8.09326	0	17.25	29.75	1.75	+	+	+	+	outer membrane [GO:0019867]	outer membrane [GO:0019867]			Reference proteome;Complete proteome									DOMAIN 115 321 Bac_surface_Ag. {ECO:0000259|Pfam:PF01103}.						302.03	10925000000	195	25	0	0	0	0	19
Q8A8K4	BT_1163	Putative outer membrane protein	SPI		-0.690031	4.76482	-3.46388	1.30094	-2.77384	7.43118	8.26619	8.65781	7.22346	0	0.75	5.25	0	+	+	+	+	transporter activity [GO:0005215]	transporter activity [GO:0005215]			Reference proteome;Signal;Complete proteome					SIGNAL 1 23 {ECO:0000256|SAM:SignalP}.										22.139	272960000	24	7	0	0	0	0	0
Q8A8K3	BT_1164	Putative transmembrane protein	TM		-0.924061	-0.250045	-4.30904	-4.55909	-3.38499	7.24743	8.26641	6.89399	6.96926	0.5	1	0	0	+	+	+		integral component of membrane [GO:0016021]	integral component of membrane [GO:0016021]			Complete proteome;Membrane;Reference proteome;Transmembrane;Transmembrane helix;Coiled coil	TRANSMEM 480 502 Helical. {ECO:0000256|SAM:Phobius}.;TRANSMEM 14 32 Helical. {ECO:0000256|SAM:Phobius}.														4.7162	221380000	6	3	0	1	0	1	2
Q8A8J6	BT_1171	Glyoxalase family-like protein	Cytosol		-2.8065	-0.943671	-1.21284	-2.15651	1.59367	7.92254	7.4428	6.79362	7.0777	2.25	0.25	0	0	+	+	+						Reference proteome;Complete proteome									DOMAIN 6 126 Glyoxalase. {ECO:0000259|Pfam:PF00903}.						57.387	398070000	10	3	3	2	2	2	0
Q8A8I5	BT_1182	Uncharacterized protein	Lipoprotein		2.89871	-4.71493	3.07368	-1.64126	0.174933	7.45283	7.40017	6.9061	8.32543	0	0	0	3.75		+	+	+					Reference proteome;Complete proteome															27.576	74197000	15	6	0	0	0	0	0
Q8A8I2	BT_1185	OmpA-related protein	SPI		-3.52746	9.18977	-9.15605	0.0337174	-5.62858	9.29699	10.9914	11.0015	8.23512	12.5	105.25	87.75	0.75	+		+	+	receptor activity [GO:0004872];transport [GO:0006810];membrane [GO:0016020]	receptor activity [GO:0004872];transport [GO:0006810];membrane [GO:0016020]			Reference proteome;Signal;Complete proteome					SIGNAL 1 22 {ECO:0000256|SAM:SignalP}.										323.31	136070000000	825	75	9	14	9	18	114
Q8A8I1	BT_1186	ABC transporter ATP-binding protein	Cytosol		-7.20324	-1.71797	-6.1104	-7.82837	1.09281	9.6709	9.34193	6.98535	7.50251	25	13	0	0.25	+	+	+		ATPase activity [GO:0016887];ATP binding [GO:0005524]	ATPase activity [GO:0016887];ATP binding [GO:0005524]			Complete proteome;Nucleotide-binding;Reference proteome;ATP-binding									DOMAIN 332 558 ABC transporter. {ECO:0000259|PROSITE:PS50893}.;DOMAIN 9 267 ABC transporter. {ECO:0000259|PROSITE:PS50893}.						323.31	23026000000	153	26	23	24	27	26	10
Q8A8H5	BT_1192	Putative xylanase	SPI		-0.112946	-1.96313	0.0447279	-1.9184	0.157649	7.32734	7.27988	6.70238	7.29334	0	0	0	0.5		+			serine-type peptidase activity [GO:0008236];xylan catabolic process [GO:0045493];hydrolase activity, acting on glycosyl bonds [GO:0016798]	serine-type peptidase activity [GO:0008236];xylan catabolic process [GO:0045493];hydrolase activity, acting on glycosyl bonds [GO:0016798]			Complete proteome;Glycosidase;Hydrolase;Polysaccharide degradation;Reference proteome;Signal;Xylan degradation;Carbohydrate metabolism					SIGNAL 1 23 {ECO:0000256|SAM:SignalP}.				DOMAIN 276 450 SGNH_hydro. {ECO:0000259|Pfam:PF13472}.;DOMAIN 101 243 Peptidase_S9. {ECO:0000259|Pfam:PF00326}.						4.2796	9568300	2	2	0	0	0	0	0
Q8A8H3	BT_1194	Outer membrane protein, OmpA family	Lipoprotein		0.699797	3.57664	-4.6817	-1.10505	-5.38148	9.7032	11.3232	10.9905	9.91386	28.5	268	63.5	17.5	+	+	+	+	integral component of membrane [GO:0016021]	integral component of membrane [GO:0016021]			Membrane;Reference proteome;Transmembrane;Transmembrane helix;Complete proteome	TRANSMEM 58 76 Helical. {ECO:0000256|SAM:Phobius}.;TRANSMEM 35 52 Helical. {ECO:0000256|SAM:Phobius}.								DOMAIN 128 255 OmpA-like. {ECO:0000259|PROSITE:PS51123}.						323.31	276830000000	1510	18	26	32	25	31	275
Q8A8H2	BT_1195	Biosynthetic peptidoglycan transglycosylase (EC 2.4.1.129) (Glycan polymerase) (Peptidoglycan glycosyltransferase MtgA) (PGT)	TM		0.22805	1.52091	-1.03	0.490914	-1.25807	7.29519	7.6739	7.82168	7.36384	0	0.75	1.75	0	+		+	+	cell wall organization [GO:0071555];peptidoglycan biosynthetic process [GO:0009252];peptidoglycan glycosyltransferase activity [GO:0008955];peptidoglycan-based cell wall [GO:0009274];plasma membrane [GO:0005886];regulation of cell shape [GO:0008360];transferase activity, transferring pentosyl groups [GO:0016763];integral component of membrane [GO:0016021]	cell wall organization [GO:0071555];peptidoglycan biosynthetic process [GO:0009252];peptidoglycan glycosyltransferase activity [GO:0008955];peptidoglycan-based cell wall [GO:0009274];plasma membrane [GO:0005886];regulation of cell shape [GO:0008360];transferase activity, transferring pentosyl groups [GO:0016763];integral component of membrane [GO:0016021]	Single-pass membrane protein {ECO:0000255|HAMAP-Rule:MF_00766}.;SUBCELLULAR LOCATION: Cell inner membrane {ECO:0000255|HAMAP-Rule:MF_00766}	peptidoglycan biosynthesis. {ECO:0000255|HAMAP-Rule:MF_00766}.;PATHWAY: Cell wall biogenesis	Cell membrane;Cell shape;Cell wall biogenesis/degradation;Complete proteome;Glycosyltransferase;Membrane;Peptidoglycan synthesis;Reference proteome;Transferase;Transmembrane;Transmembrane helix;Cell inner membrane	TRANSMEM 17 37 Helical. {ECO:0000255|HAMAP-Rule:MF_00766}.												Glycosyltransferase 51 family	SIMILARITY: Belongs to the glycosyltransferase 51 family. {ECO:0000255|HAMAP-Rule:MF_00766}.	4.2097	112350000	10	2	0	0	0	0	1
Q8A8H1	BT_1196	Pyruvate carboxylase subunit B	Cytosol		-6.25788	-0.523678	-4.9994	-5.52308	1.2585	9.11093	8.73208	7.06947	7.22712	15.5	4.5	0	0	+	+	+		catalytic activity [GO:0003824]	catalytic activity [GO:0003824]			Pyruvate;Reference proteome;Complete proteome									DOMAIN 4 268 Pyruvate carboxyltransferase. {ECO:0000259|PROSITE:PS50991}.						214.09	6293600000	80	15	14	15	15	18	2
Q8A8H0	BT_1197	RNA polymerase ECF-type sigma factor	Cytosol		-1.75687	-0.675853	-0.481871	-1.15772	1.27499	7.64131	7.2575	6.90899	7.11244	1	0.25	0	0	+	+	+		DNA-templated transcription, initiation [GO:0006352];sigma factor activity [GO:0016987];transcription factor activity, sequence-specific DNA binding [GO:0003700];DNA binding [GO:0003677]	DNA-templated transcription, initiation [GO:0006352];sigma factor activity [GO:0016987];transcription factor activity, sequence-specific DNA binding [GO:0003700];DNA binding [GO:0003677]			DNA-binding;Reference proteome;Sigma factor;Transcription;Transcription regulation;Complete proteome									DOMAIN 109 159 Sigma70_r4_2. {ECO:0000259|Pfam:PF08281}.;DOMAIN 15 73 Sigma70_r2. {ECO:0000259|Pfam:PF04542}.				Sigma-70 factor family, ECF subfamily	SIMILARITY: Belongs to the sigma-70 factor family. ECF subfamily. {ECO:0000256|SAAS:SAAS00565917}.	9.9256	413730000	5	6	1	1	1	1	0
Q8A8G9	BT_1198	LemA protein	Cytosol		-3.88201	-1.99267	-1.33386	-3.32653	2.54816	8.58483	7.81776	6.81637	7.41623	3.25	0.25	0	0	+	+		+					Reference proteome;Complete proteome															79.271	1864500000	14	5	4	2	5	2	0
Q8A8G7	BT_1200	Uncharacterized protein	SPI		3.08624	-3.7297	2.76087	-0.968824	-0.325367	8.92692	9.02487	8.73322	9.85597	4.75	6.25	1.75	16.75	+	+	+	+					Reference proteome;Signal;Complete proteome					SIGNAL 1 23 {ECO:0000256|SAM:SignalP}.										171.28	6028000000	118	15	5	4	5	5	8
Q8A8G5	BT_1202	UDP-N-acetylglucosamine 2-epimerase	Cytosol		-5.52267	-0.521654	-3.77237	-4.29402	1.7503	8.85196	8.32507	7.03244	7.18947	2	0.75	0	0	+	+	+		UDP-N-acetylglucosamine 2-epimerase activity [GO:0008761]	UDP-N-acetylglucosamine 2-epimerase activity [GO:0008761]			Isomerase;Reference proteome;Complete proteome									DOMAIN 32 149 Epimerase_2. {ECO:0000259|Pfam:PF02350}.				UDP-N-acetylglucosamine 2-epimerase family	SIMILARITY: Belongs to the UDP-N-acetylglucosamine 2-epimerase family. {ECO:0000256|RuleBase:RU003513}.	14.199	3072700000	11	1	2	2	2	2	1
Q8A8G4	BT_1203	Putative UDP-N-acetylglucosamine 2-epimerase	Cytosol		-5.30944	-1.26984	-3.94461	-5.21445	1.36483	9.0349	8.62404	7.05434	7.4366	5	4.25	0	0	+	+	+		UDP-N-acetylglucosamine 2-epimerase activity [GO:0008761]	UDP-N-acetylglucosamine 2-epimerase activity [GO:0008761]			Isomerase;Reference proteome;Complete proteome									DOMAIN 3 206 Epimerase_2. {ECO:0000259|Pfam:PF02350}.				UDP-N-acetylglucosamine 2-epimerase family	SIMILARITY: Belongs to the UDP-N-acetylglucosamine 2-epimerase family. {ECO:0000256|RuleBase:RU003513}.	221.2	4759600000	37	7	7	3	5	5	4
Q8A8G3	BT_1204	Uncharacterized protein	SPI		1.63296	-1.24818	-1.65505	-2.90323	-3.28801	8.95502	9.94481	9.07085	9.44659	8.5	44	5.75	4	+	+	+	+	metallocarboxypeptidase activity [GO:0004181];peptide metabolic process [GO:0006518];protein processing [GO:0016485];extracellular space [GO:0005615]	metallocarboxypeptidase activity [GO:0004181];peptide metabolic process [GO:0006518];protein processing [GO:0016485];extracellular space [GO:0005615]			Reference proteome;Signal;Complete proteome					SIGNAL 1 23 {ECO:0000256|SAM:SignalP}.										323.31	14050000000	249	50	9	13	5	7	51
Q8A8G2	BT_1205	Putative ATPase, AAA family	Cytosol		-5.61107	-1.32141	-4.14713	-5.46854	1.46392	8.82641	8.38572	6.73953	7.13731	12.25	1.75	0	0	+	+	+	+	DNA binding [GO:0003677];DNA replication [GO:0006260];ATP binding [GO:0005524]	DNA binding [GO:0003677];DNA replication [GO:0006260];ATP binding [GO:0005524]			Reference proteome;Complete proteome									DOMAIN 37 154 AAA. {ECO:0000259|SMART:SM00382}.						148.03	3295000000	56	15	11	14	12	12	1
Q8A8G0	BT_1207	Glycerate dehydrogenase (NADH-dependent)	Cytosol		-2.17487	-5.59872	-0.579285	-6.17801	1.59556	9.47994	8.99963	7.13986	8.82524	23.5	8.5	0	3.25	+	+	+	+	oxidoreductase activity, acting on the CH-OH group of donors, NAD or NADP as acceptor [GO:0016616];NAD binding [GO:0051287]	oxidoreductase activity, acting on the CH-OH group of donors, NAD or NADP as acceptor [GO:0016616];NAD binding [GO:0051287]			Oxidoreductase;Reference proteome;Complete proteome									DOMAIN 107 286 2-Hacid_dh_C. {ECO:0000259|Pfam:PF02826}.;DOMAIN 22 317 2-Hacid_dh. {ECO:0000259|Pfam:PF00389}.				D-isomer specific 2-hydroxyacid dehydrogenase family	SIMILARITY: Belongs to the D-isomer specific 2-hydroxyacid dehydrogenase family. {ECO:0000256|RuleBase:RU003719}.	323.31	14942000000	141	18	23	25	23	23	5
Q8A8F7	BT_1210	Cytochrome D ubiquinol oxidase subunit I	TM		-0.670631	-1.07486	0.443406	-0.631456	1.11404	7.39907	7.06372	6.87363	7.19719	1	0	0	0					integral component of membrane [GO:0016021]	integral component of membrane [GO:0016021]			Membrane;Reference proteome;Transmembrane;Transmembrane helix;Complete proteome	TRANSMEM 135 156 Helical. {ECO:0000256|SAM:Phobius}.;TRANSMEM 189 213 Helical. {ECO:0000256|SAM:Phobius}.;TRANSMEM 220 241 Helical. {ECO:0000256|SAM:Phobius}.;TRANSMEM 400 424 Helical. {ECO:0000256|SAM:Phobius}.;TRANSMEM 436 456 Helical. {ECO:0000256|SAM:Phobius}.;TRANSMEM 485 506 Helical. {ECO:0000256|SAM:Phobius}.;TRANSMEM 59 78 Helical. {ECO:0000256|SAM:Phobius}.;TRANSMEM 98 123 Helical. {ECO:…														5.4948	218000000	4	1	1	1	1	1	0
Q8A8F0	BT_1217	Two-component system response regulator	Cytosol		-1.68641	-1.33272	0.444959	-0.88776	2.13134	7.83328	7.19168	6.92444	7.32562	1.5	0	0	0	+				DNA binding [GO:0003677];phosphorelay signal transduction system [GO:0000160];regulation of transcription, DNA-templated [GO:0006355];transcription, DNA-templated [GO:0006351];intracellular [GO:0005622]	DNA binding [GO:0003677];phosphorelay signal transduction system [GO:0000160];regulation of transcription, DNA-templated [GO:0006355];transcription, DNA-templated [GO:0006351];intracellular [GO:0005622]			DNA-binding;Reference proteome;Transcription;Transcription regulation;Complete proteome									DOMAIN 130 230 HTH LytTR-type DNA-binding. {ECO:0000259|PROSITE:PS50930}.;DOMAIN 4 115 Response regulatory. {ECO:0000259|PROSITE:PS50110}.						25.291	293280000	6	3	2	1	1	2	0
Q8A8E9	BT_1218	Uncharacterized protein	Cytosol		-0.955652	-0.416068	-0.988583	-1.40465	-0.0329207	7.51028	7.52019	7.09735	7.2226	0.75	0	0	0		+	+						Complete proteome;Reference proteome;3D-structure															7.4601	203110000	3	2	1	0	2	0	0
Q8A8E8	BT_1219	Putative peroxidase family protein	Cytosol		-7.70807	-1.83288	-5.80264	-7.63552	1.90543	9.78927	9.21568	6.91716	7.46891	20.5	8	0	0	+	+	+	+	peroxidase activity [GO:0004601];heme binding [GO:0020037]	peroxidase activity [GO:0004601];heme binding [GO:0020037]			Complete proteome;Oxidoreductase;Peroxidase;Reference proteome;3D-structure															323.31	28092000000	114	18	19	22	22	19	5
Q8A8E7	BT_1220	6-phosphogluconolactonase	Cytosol		-7.03564	-1.22276	-5.6043	-6.82706	1.43135	9.4684	9.03752	6.98237	7.35046	16	8.5	0	1	+	+	+		6-phosphogluconolactonase activity [GO:0017057];carbohydrate metabolic process [GO:0005975];pentose-phosphate shunt, oxidative branch [GO:0009051];cytoplasm [GO:0005737]	6-phosphogluconolactonase activity [GO:0017057];carbohydrate metabolic process [GO:0005975];pentose-phosphate shunt, oxidative branch [GO:0009051];cytoplasm [GO:0005737]			Reference proteome;Complete proteome									DOMAIN 6 210 Glucosamine_iso. {ECO:0000259|Pfam:PF01182}.						137.64	13687000000	102	11	18	15	16	15	7
Q8A8E6	BT_1221	Glucose-6-phosphate 1-dehydrogenase (G6PD) (EC 1.1.1.49)	Cytosol		-1.4656	-6.11617	0.429291	-5.68688	1.8949	9.33118	8.76076	7.04884	8.88999	15.25	2.75	0	4	+	+	+	+	glucose metabolic process [GO:0006006];NADP binding [GO:0050661];pentose-phosphate shunt [GO:0006098];glucose-6-phosphate dehydrogenase activity [GO:0004345]	glucose metabolic process [GO:0006006];NADP binding [GO:0050661];pentose-phosphate shunt [GO:0006098];glucose-6-phosphate dehydrogenase activity [GO:0004345]		D-ribulose 5-phosphate from D-glucose 6-phosphate (oxidative stage): step 1/3. {ECO:0000256|HAMAP-Rule:MF_00966}.;pentose phosphate pathway;PATHWAY: Carbohydrate degradation	Complete proteome;Glucose metabolism;NADP;Oxidoreductase;Reference proteome;Carbohydrate metabolism									DOMAIN 188 482 G6PD_C. {ECO:0000259|Pfam:PF02781}.;DOMAIN 7 186 G6PD_N. {ECO:0000259|Pfam:PF00479}.				Glucose-6-phosphate dehydrogenase family	SIMILARITY: Belongs to the glucose-6-phosphate dehydrogenase family. {ECO:0000256|HAMAP-Rule:MF_00966}.	283.31	10931000000	88	23	15	15	16	15	2
Q8A8E5	BT_1222	6-phosphogluconate dehydrogenase, decarboxylating (EC 1.1.1.44)	Cytosol		-4.64406	-2.22621	-2.34058	-4.56679	2.30348	9.07056	8.37715	7.00241	7.67256	13.75	5	0	0.5	+	+	+	+	D-gluconate metabolic process [GO:0019521];pentose-phosphate shunt [GO:0006098];phosphogluconate dehydrogenase (decarboxylating) activity [GO:0004616]	D-gluconate metabolic process [GO:0019521];pentose-phosphate shunt [GO:0006098];phosphogluconate dehydrogenase (decarboxylating) activity [GO:0004616]		D-ribulose 5-phosphate from D-glucose 6-phosphate (oxidative stage): step 3/3. {ECO:0000256|PIRNR:PIRNR000109, ECO:0000256|RuleBase:RU000485}.;pentose phosphate pathway;PATHWAY: Carbohydrate degradation	Gluconate utilization;NADP;Oxidoreductase;Pentose shunt;Reference proteome;Complete proteome									DOMAIN 188 478 6PGD. {ECO:0000259|SMART:SM01350}.		REGION 195 196 Substrate binding. {ECO:0000256|PIRSR:PIRSR000109-2}.;REGION 137 139 Substrate binding. {ECO:0000256|PIRSR:PIRSR000109-2}.		6-phosphogluconate dehydrogenase family	SIMILARITY: Belongs to the 6-phosphogluconate dehydrogenase family. {ECO:0000256|PIRNR:PIRNR000109, ECO:0000256|RuleBase:RU000485}.	265.66	5081800000	77	19	17	11	16	11	3
Q8A8E3	BT_1224	GDP-mannose 4,6-dehydratase (EC 4.2.1.47) (GDP-D-mannose dehydratase)	Cytosol		-1.36814	-5.26796	1.22145	-4.04651	2.58957	9.19819	8.41865	7.20053	8.78634	11	1	0	5.5	+	+	+	+	GDP-mannose metabolic process [GO:0019673];NADP+ binding [GO:0070401];GDP-mannose 4,6-dehydratase activity [GO:0008446]	GDP-mannose metabolic process [GO:0019673];NADP+ binding [GO:0070401];GDP-mannose 4,6-dehydratase activity [GO:0008446]			Lyase;NADP;Reference proteome;Complete proteome									DOMAIN 5 340 NAD(P)-bd_dom. {ECO:0000259|Pfam:PF16363}.				NAD(P)-dependent epimerase/dehydratase family, GDP-mannose 4,6-dehydratase subfamily	SIMILARITY: Belongs to the NAD(P)-dependent epimerase/dehydratase family. GDP-mannose 4,6-dehydratase subfamily. {ECO:0000256|HAMAP-Rule:MF_00955}.	211.81	7496500000	70	21	12	12	11	9	0
Q8A8E2	BT_1225	GDP-L-fucose synthase (EC 1.1.1.271) (GDP-4-keto-6-deoxy-D-mannose-3,5-epimerase-4-reductase)	Cytosol		-1.73318	-1.56761	-0.967359	-2.53497	0.765819	8.1968	7.96626	7.20316	7.67506	3.25	0.75	0	1.25	+	+			'de novo' GDP-L-fucose biosynthetic process [GO:0042351];GDP-L-fucose synthase activity [GO:0050577];isomerase activity [GO:0016853];NADP+ binding [GO:0070401];integral component of membrane [GO:0016021]	'de novo' GDP-L-fucose biosynthetic process [GO:0042351];GDP-L-fucose synthase activity [GO:0050577];isomerase activity [GO:0016853];NADP+ binding [GO:0070401];integral component of membrane [GO:0016021]		GDP-L-fucose biosynthesis via de novo pathway;GDP-L-fucose from GDP-alpha-D-mannose: step 2/2. {ECO:0000256|HAMAP-Rule:MF_00956}.;PATHWAY: Nucleotide-sugar biosynthesis	Isomerase;Membrane;Multifunctional enzyme;NADP;Oxidoreductase;Reference proteome;Transmembrane;Transmembrane helix;Complete proteome	TRANSMEM 59 76 Helical. {ECO:0000256|SAM:Phobius}.								DOMAIN 7 288 Epimerase. {ECO:0000259|Pfam:PF01370}.				NAD(P)-dependent epimerase/dehydratase family, Fucose synthase subfamily	SIMILARITY: Belongs to the NAD(P)-dependent epimerase/dehydratase family. Fucose synthase subfamily. {ECO:0000256|HAMAP-Rule:MF_00956}.	39.506	972190000	21	9	4	3	4	2	0
Q8A8E1	BT_1226	Putative long-chain-fatty-acid--CoA ligase	Cytosol		-5.47876	-1.23688	-4.6879	-5.92478	0.790888	9.0674	8.82932	7.04579	7.41813	12.25	3.25	0	0	+	+	+	+	metabolic process [GO:0008152];ligase activity [GO:0016874]	metabolic process [GO:0008152];ligase activity [GO:0016874]			Ligase;Reference proteome;Complete proteome									DOMAIN 14 447 AMP-binding. {ECO:0000259|Pfam:PF00501}.						195.41	6105400000	62	20	14	14	13	8	4
Q8A8E0	BT_1227	Uncharacterized protein	SPI		0.452845	5.9452	-7.90567	-1.96047	-8.35854	7.37342	9.88959	9.29943	7.50974	0.25	17	10	0	+	+	+	+					Reference proteome;Signal;Complete proteome					SIGNAL 1 21 {ECO:0000256|SAM:SignalP}.										234.34	7921300000	109	17	0	0	0	1	16
Q8A8D9	BT_1228	Fructose-1,6-bisphosphatase class 3 (FBPase class 3) (EC 3.1.3.11) (D-fructose-1,6-bisphosphate 1-phosphohydrolase class 3)	Cytosol		-7.28273	-0.80189	-6.33173	-7.13362	0.951004	9.5559	9.26962	7.12218	7.36358	21.25	12	0	0	+	+	+		gluconeogenesis [GO:0006094];fructose 1,6-bisphosphate 1-phosphatase activity [GO:0042132]	gluconeogenesis [GO:0006094];fructose 1,6-bisphosphate 1-phosphatase activity [GO:0042132]		gluconeogenesis. {ECO:0000255|HAMAP-Rule:MF_01854}.;PATHWAY: Carbohydrate biosynthesis	Complete proteome;Hydrolase;Manganese;Reference proteome;Carbohydrate metabolism													FBPase class 3 family	SIMILARITY: Belongs to the FBPase class 3 family. {ECO:0000255|HAMAP-Rule:MF_01854}.	296.44	17348000000	133	24	25	20	19	21	8
Q8A8D8	BT_1229	Uncharacterized transporter BT_1229	TM		-2.79922	-0.0561772	-0.645852	-0.702029	2.15335	7.85219	7.20396	6.99263	7.00954	1.75	0	0	0	+				cation transmembrane transporter activity [GO:0008324];plasma membrane [GO:0005886];potassium ion transport [GO:0006813];integral component of membrane [GO:0016021]	cation transmembrane transporter activity [GO:0008324];plasma membrane [GO:0005886];potassium ion transport [GO:0006813];integral component of membrane [GO:0016021]	Multi-pass membrane protein {ECO:0000305}.;SUBCELLULAR LOCATION: Cell membrane {ECO:0000305}		Complete proteome;Membrane;Reference proteome;Repeat;Transmembrane;Transmembrane helix;Transport;Cell membrane	TRANSMEM 157 179 Helical. {ECO:0000255}.;TRANSMEM 35 57 Helical. {ECO:0000255}.;TRANSMEM 376 398 Helical. {ECO:0000255}.;TRANSMEM 408 430 Helical. {ECO:0000255}.;TRANSMEM 437 459 Helical. {ECO:0000255}.;TRANSMEM 469 491 Helical. {ECO:0000255}.;TRANSMEM 498 517 Helical. {ECO:0000255}.;TRANSMEM 532 554 Helical. {ECO:0000255}.;TRANSMEM 72 91 Helical. {ECO:0000255}.;TRANSMEM 98 120 Helical. {ECO:0000…								DOMAIN 282 366 RCK C-terminal 2. {ECO:0000255|PROSITE-ProRule:PRU00544}.;DOMAIN 188 273 RCK C-terminal 1. {ECO:0000255|PROSITE-ProRule:PRU00544}.				AAE transporter (TC 2.A.81) family	SIMILARITY: Belongs to the AAE transporter (TC 2.A.81) family. {ECO:0000305}.	11.691	314880000	7	3	2	1	2	2	0
Q8A8D5	BT_1232	Uncharacterized protein	Cytosol		-1.89087	-0.00851568	0.141649	0.133134	2.03255	7.79461	7.18276	7.22283	7.2254	2	1	0	0	+								Reference proteome;Complete proteome															29.745	292440000	12	3	2	2	2	2	2
Q8A8D4	BT_1233	Uncharacterized protein	Lipoprotein		2.46235	1.07987	-1.48724	-0.407372	-3.94959	7.88881	9.07776	8.95512	8.63005	0	5.5	4.75	2.5	+		+	+					Complete proteome;Reference proteome;3D-structure															38.089	1856600000	51	7	0	0	0	0	6
Q8A8D3	BT_1234	Uncharacterized protein	Cytosol		-2.40454	-1.48893	0.662476	-0.826459	3.067	8.0263	7.10304	6.85425	7.30246	0.75	0	0	0	+			+					Reference proteome;Complete proteome															15.89	451700000	3	4	0	0	1	2	0
Q8A8D2	BT_1235	AraC-type transcription regulator	Cytosol		-0.556024	-1.4517	0.627956	-0.823745	1.18401	7.70724	7.35082	7.10285	7.53986	1.75	0	0	0					transcription factor activity, sequence-specific DNA binding [GO:0003700];transcription, DNA-templated [GO:0006351];sequence-specific DNA binding [GO:0043565]	transcription factor activity, sequence-specific DNA binding [GO:0003700];transcription, DNA-templated [GO:0006351];sequence-specific DNA binding [GO:0043565]			DNA-binding;Reference proteome;Transcription;Transcription regulation;Complete proteome									DOMAIN 201 299 HTH araC/xylS-type DNA-binding. {ECO:0000259|PROSITE:PS01124}.						55.617	371500000	7	3	3	2	1	1	0
Q8A8D1	BT_1236	2,3-cyclic-nucleotide 2-phosphodiesterase	SPI		5.36548	-7.11659	6.38988	-0.72671	1.02442	7.52148	7.2131	6.99434	9.13665	0.25	0	0.25	9.75	+		+	+	nucleotide binding [GO:0000166];nucleotide catabolic process [GO:0009166];hydrolase activity [GO:0016787]	nucleotide binding [GO:0000166];nucleotide catabolic process [GO:0009166];hydrolase activity [GO:0016787]			Hydrolase;Nucleotide-binding;Reference proteome;Signal;Complete proteome					SIGNAL 1 22 {ECO:0000256|RuleBase:RU362119}.				DOMAIN 334 509 5_nucleotid_C. {ECO:0000259|Pfam:PF02872}.;DOMAIN 27 255 Metallophos. {ECO:0000259|Pfam:PF00149}.				5'-nucleotidase family	SIMILARITY: Belongs to the 5'-nucleotidase family. {ECO:0000256|RuleBase:RU362119}.	57.734	600870000	41	14	0	1	0	0	0
Q8A8C9	BT_1238	Putative RNA binding protein with S1 RNA-binding domain	Cytosol		-8.01007	-1.69716	-6.42685	-8.12401	1.58323	9.65492	9.17832	6.73275	7.24365	31	8.25	0	0	+	+	+		nucleobase-containing compound metabolic process [GO:0006139];nucleic acid binding [GO:0003676]	nucleobase-containing compound metabolic process [GO:0006139];nucleic acid binding [GO:0003676]			Reference proteome;Complete proteome									DOMAIN 650 719 S1 motif. {ECO:0000259|PROSITE:PS50126}.						323.31	21252000000	157	35	27	32	34	31	3
Q8A8C7	BT_1240	Uncharacterized protein	SPI		4.66209	-8.88975	8.6577	-0.232049	3.9956	8.2559	7.0531	6.98325	9.65933	5.25	0	0	18.75	+		+	+					Complete proteome;Reference proteome;Signal;3D-structure					SIGNAL 1 21 {ECO:0000256|SAM:SignalP}.										219.43	3410800000	96	17	7	5	7	2	0
Q8A8C5	BT_1242	ABC transporter ATP-binding protein	Cytosol		-5.93961	-2.68873	-3.96054	-6.64927	1.97907	9.9216	9.32584	7.32422	8.1336	26.5	11.75	0.5	0.5	+	+	+	+	ATPase activity [GO:0016887];ATP binding [GO:0005524]	ATPase activity [GO:0016887];ATP binding [GO:0005524]			Coiled coil;Complete proteome;Nucleotide-binding;Reference proteome;ATP-binding									DOMAIN 320 535 ABC transporter. {ECO:0000259|PROSITE:PS50893}.;DOMAIN 2 252 ABC transporter. {ECO:0000259|PROSITE:PS50893}.						323.31	38627000000	157	24	24	28	26	28	8
Q8A8C4	BT_1243	Protein GrpE (HSP-70 cofactor)	Cytosol		5.68093	-10.9189	6.60643	-4.31245	0.925377	8.86507	8.5865	7.28833	10.5752	6.25	3.25	0.5	31	+	+	+	+	adenyl-nucleotide exchange factor activity [GO:0000774];chaperone binding [GO:0051087];protein folding [GO:0006457];protein homodimerization activity [GO:0042803];unfolded protein binding [GO:0051082];cytoplasm [GO:0005737]	adenyl-nucleotide exchange factor activity [GO:0000774];chaperone binding [GO:0051087];protein folding [GO:0006457];protein homodimerization activity [GO:0042803];unfolded protein binding [GO:0051082];cytoplasm [GO:0005737]	SUBCELLULAR LOCATION: Cytoplasm {ECO:0000255|HAMAP-Rule:MF_01151}.		Complete proteome;Cytoplasm;Reference proteome;Stress response;Chaperone													GrpE family	SIMILARITY: Belongs to the GrpE family. {ECO:0000255|HAMAP-Rule:MF_01151}.	288.29	18316000000	164	18	5	7	6	7	2
Q8A8C3	BT_1244	Chaperone protein DnaJ	Cytosol		-7.03415	-1.77086	-5.6669	-7.43775	1.36724	9.35029	8.93871	6.69972	7.2328	11	7.75	0	0	+	+	+	+	ATP binding [GO:0005524];DNA replication [GO:0006260];heat shock protein binding [GO:0031072];metal ion binding [GO:0046872];protein folding [GO:0006457];response to heat [GO:0009408];unfolded protein binding [GO:0051082];cytoplasm [GO:0005737]	ATP binding [GO:0005524];DNA replication [GO:0006260];heat shock protein binding [GO:0031072];metal ion binding [GO:0046872];protein folding [GO:0006457];response to heat [GO:0009408];unfolded protein binding [GO:0051082];cytoplasm [GO:0005737]	SUBCELLULAR LOCATION: Cytoplasm {ECO:0000255|HAMAP-Rule:MF_01152}.		Complete proteome;Cytoplasm;DNA replication;Metal-binding;Reference proteome;Repeat;Stress response;Zinc;Zinc-finger;Chaperone							DOMAIN: The J domain is necessary and sufficient to stimulate DnaK ATPase activity. Zinc center 1 plays an important role in the autonomous, DnaK-independent chaperone activity of DnaJ. Zinc center 2 is essential for interaction with DnaK and for DnaJ activity. {ECO:0000255|HAMAP-Rule:MF_01152}.	COMPBIAS 78 137 Gly-rich.	DOMAIN 6 71 J. {ECO:0000255|HAMAP-Rule:MF_01152}.			REPEAT 184 191 CXXCXGXG motif.;REPEAT 210 217 CXXCXGXG motif.;REPEAT 224 231 CXXCXGXG motif.;REPEAT 167 174 CXXCXGXG motif.	DnaJ family	SIMILARITY: Belongs to the DnaJ family. {ECO:0000255|HAMAP-Rule:MF_01152}.	323.31	10708000000	75	13	14	9	10	11	7
Q8A8B7	BT_1250	Uncharacterized protein	SPI		-0.340498	-1.60784	-0.815646	-2.42349	-0.475125	7.27421	7.41724	6.6877	7.17171	0	1	0	0		+		+	transporter activity [GO:0005215]	transporter activity [GO:0005215]			Complete proteome;Reference proteome;Signal;Coiled coil					SIGNAL 1 25 {ECO:0000256|SAM:SignalP}.										10.116	139060000	4	3	0	0	0	0	1
Q8A8B2	BT_1255	Uncharacterized protein	TM		-0.97854	-0.761211	-0.332902	-1.09411	0.645637	7.49914	7.30478	6.97542	7.20457	1	1	0	0					integral component of membrane [GO:0016021]	integral component of membrane [GO:0016021]			Membrane;Reference proteome;Transmembrane;Transmembrane helix;Complete proteome	TRANSMEM 134 157 Helical. {ECO:0000256|SAM:Phobius}.;TRANSMEM 169 190 Helical. {ECO:0000256|SAM:Phobius}.;TRANSMEM 54 76 Helical. {ECO:0000256|SAM:Phobius}.;TRANSMEM 88 114 Helical. {ECO:0000256|SAM:Phobius}.;TRANSMEM 20 42 Helical. {ECO:0000256|SAM:Phobius}.														3.1995	219500000	8	1	1	1	1	1	1
Q8A8B1	BT_1256	Uncharacterized protein	Cytosol		0.77102	-1.66554	0.0411465	-1.6244	-0.729878	7.14357	7.36328	6.87429	7.37567	0	0	0	0.5		+							Reference proteome;Complete proteome															2.6185	16737000	2	1	0	0	0	0	0
Q8A8B0	BT_1257	Helicase-like protein	Cytosol		-0.00315583	-3.68751	2.12361	-1.5639	2.12676	8.12211	7.48189	7.01111	8.12116	2	0.25	0	1.5	+	+	+	+	helicase activity [GO:0004386]	helicase activity [GO:0004386]			ATP-binding;Complete proteome;Helicase;Hydrolase;Nucleotide-binding;Reference proteome;3D-structure									DOMAIN 1 155 Macro. {ECO:0000259|PROSITE:PS51154}.						22.452	562720000	15	6	1	3	2	2	0
Q8A8A9	BT_1258	Putative acetyltransferase	Cytosol		-3.76152	-1.9961	-0.703059	-2.69916	3.05847	8.41706	7.49637	6.68384	7.28473	3.5	0.25	0	0	+	+		+	N-acetyltransferase activity [GO:0008080];cytoplasm [GO:0005737]	N-acetyltransferase activity [GO:0008080];cytoplasm [GO:0005737]			Reference proteome;Transferase;Complete proteome									DOMAIN 1 147 N-acetyltransferase. {ECO:0000259|PROSITE:PS51186}.						19.441	1138600000	15	4	4	4	3	3	0
Q8A8A8	BT_1259	Choloylglycine hydrolase	Cytosol		-3.92599	-1.70509	-1.82951	-3.5346	2.0965	8.35574	7.72463	6.66061	7.1739	6	0.5	0	0	+	+	+	+	hydrolase activity [GO:0016787]	hydrolase activity [GO:0016787]			Hydrolase;Reference proteome;Complete proteome									DOMAIN 2 288 CBAH. {ECO:0000259|Pfam:PF02275}.						95.849	1109500000	26	9	6	6	4	8	0
Q8A8A4	BT_1263	Putative protease I	Cytosol		2.48839	-2.63285	3.01526	0.382417	0.526865	7.2166	7.058	7.17312	7.96568	0	0	0	2.25			+	+	peptidase activity [GO:0008233];nucleotide binding [GO:0000166]	peptidase activity [GO:0008233];nucleotide binding [GO:0000166]			Complete proteome;Flavoprotein;FMN;Hydrolase;Nucleotide-binding;Protease;Reference proteome;3D-structure									DOMAIN 3 172 DJ-1_PfpI. {ECO:0000259|Pfam:PF01965}.						19.734	39883000	9	5	0	0	0	0	0
Q8A8A0	BT_1267	Outer membrane protein	SPI		-1.40172	-0.786733	-0.851559	-1.63829	0.550184	7.46934	7.30372	6.81055	7.04738	0.25	0	0	0.25		+			transporter activity [GO:0005215]	transporter activity [GO:0005215]			Complete proteome;Reference proteome;Signal;Coiled coil					SIGNAL 1 22 {ECO:0000256|SAM:SignalP}.										2.6806	59499000	2	3	0	1	0	0	0
Q8A899	BT_1268	Transporter, AcrB/D/F family	TM		-0.0759061	-1.26029	0.15113	-1.10916	0.227023	7.27845	7.21011	6.87621	7.2556	0	0	0	0.75		+			transporter activity [GO:0005215];integral component of membrane [GO:0016021]	transporter activity [GO:0005215];integral component of membrane [GO:0016021]			Membrane;Reference proteome;Transmembrane;Transmembrane helix;Complete proteome	TRANSMEM 335 354 Helical. {ECO:0000256|SAM:Phobius}.;TRANSMEM 361 383 Helical. {ECO:0000256|SAM:Phobius}.;TRANSMEM 389 412 Helical. {ECO:0000256|SAM:Phobius}.;TRANSMEM 433 451 Helical. {ECO:0000256|SAM:Phobius}.;TRANSMEM 463 486 Helical. {ECO:0000256|SAM:Phobius}.;TRANSMEM 522 540 Helical. {ECO:0000256|SAM:Phobius}.;TRANSMEM 854 873 Helical. {ECO:0000256|SAM:Phobius}.;TRANSMEM 880 899 Helical. {E…												Resistance-nodulation-cell division (RND) (TC 2.A.6) family	SIMILARITY: Belongs to the resistance-nodulation-cell division (RND) (TC 2.A.6) family. {ECO:0000256|SAAS:SAAS00693190}.	3.5193	8740600	3	2	0	0	0	0	0
Q8A898	BT_1269	Component of multidrug efflux system	Lipoprotein		1.16659	-3.3789	0.991699	-2.3872	-0.174896	7.34284	7.39548	6.67687	7.69402	0	0	0	2		+	+	+	transmembrane transport [GO:0055085];transporter activity [GO:0005215];membrane [GO:0016020]	transmembrane transport [GO:0055085];transporter activity [GO:0005215];membrane [GO:0016020]			Reference proteome;Complete proteome													Membrane fusion protein (MFP) (TC 8.A.1) family	SIMILARITY: Belongs to the membrane fusion protein (MFP) (TC 8.A.1) family. {ECO:0000256|SAAS:SAAS00568556}.	2.7607	18013000	8	1	0	0	0	0	0
Q9RQ15	BT_1271	30S ribosomal protein S16	Cytosol		2.00608	-5.07649	3.0888	-1.98769	1.08287	9.67451	9.34854	8.75018	10.2784	15	6.5	1.25	21.25	+	+	+	+	structural constituent of ribosome [GO:0003735];translation [GO:0006412];small ribosomal subunit [GO:0015935]	structural constituent of ribosome [GO:0003735];translation [GO:0006412];small ribosomal subunit [GO:0015935]			Reference proteome;Ribonucleoprotein;Ribosomal protein;Complete proteome													Bacterial ribosomal protein bS16 family	SIMILARITY: Belongs to the bacterial ribosomal protein bS16 family. {ECO:0000255|HAMAP-Rule:MF_00385}.	189.29	24308000000	176	16	12	17	13	18	5
G8JZS5	BT_1272	FucR	Cytosol		-0.87277	-1.16859	-1.25131	-2.41989	-0.378555	7.50948	7.62344	6.89498	7.24675	1	0	0	0		+	+	+	transcription factor activity, sequence-specific DNA binding [GO:0003700];transcription, DNA-templated [GO:0006351];DNA binding [GO:0003677]	transcription factor activity, sequence-specific DNA binding [GO:0003700];transcription, DNA-templated [GO:0006351];DNA binding [GO:0003677]			DNA-binding;Reference proteome;Transcription;Transcription regulation;Complete proteome									DOMAIN 14 82 HTH gntR-type DNA-binding. {ECO:0000259|PROSITE:PS50949}.						5.9564	148080000	4	2	2	1	1	0	0
Q9RQ13	BT_1273	L-fucose isomerase (EC 5.3.1.25) (6-deoxy-L-galactose isomerase) (FucIase)	Cytosol		0.746039	-1.31359	0.471431	-0.842156	-0.274631	7.2643	7.34697	7.09346	7.48888	0.5	0	0	0		+		+	fucose catabolic process [GO:0019317];L-fucose isomerase activity [GO:0008736];manganese ion binding [GO:0030145];cytoplasm [GO:0005737]	fucose catabolic process [GO:0019317];L-fucose isomerase activity [GO:0008736];manganese ion binding [GO:0030145];cytoplasm [GO:0005737]	SUBCELLULAR LOCATION: Cytoplasm {ECO:0000255|HAMAP-Rule:MF_01254}.	L-fucose degradation;L-lactaldehyde and glycerone phosphate from L-fucose: step 1/3. {ECO:0000255|HAMAP-Rule:MF_01254}.;PATHWAY: Carbohydrate degradation	Complete proteome;Cytoplasm;Fucose metabolism;Isomerase;Manganese;Metal-binding;Reference proteome;Carbohydrate metabolism													L-fucose isomerase family	SIMILARITY: Belongs to the L-fucose isomerase family. {ECO:0000255|HAMAP-Rule:MF_01254}.	10.342	69287000	2	2	1	1	0	0	0
Q8A887	BT_1287	Uncharacterized protein	Lipoprotein	1287	6.87805	1.19447	4.70056	5.89503	-2.1775	7.12929	7.78478	9.55936	9.19979	0	0.25	8.25	8	+	+	+	+					Reference proteome;Signal;Complete proteome					SIGNAL 1 27 {ECO:0000256|SAM:SignalP}.										160.93	1759100000	66	18	0	0	0	0	0
Q8A883	BT_1291	Spermidine/putrescine import ATP-binding protein PotA (EC 3.6.3.31)	Cytosol		-6.3012	-0.570522	-5.13457	-5.70509	1.1666	8.99778	8.64659	6.92919	7.10093	6.25	3.25	0	0.25	+	+	+		ATP binding [GO:0005524];putrescine-importing ATPase activity [GO:0015594];spermidine-importing ATPase activity [GO:0015595];ATP-binding cassette (ABC) transporter complex [GO:0043190]	ATP binding [GO:0005524];putrescine-importing ATPase activity [GO:0015594];spermidine-importing ATPase activity [GO:0015595];ATP-binding cassette (ABC) transporter complex [GO:0043190]	Peripheral membrane protein {ECO:0000255|HAMAP-Rule:MF_01726}.;SUBCELLULAR LOCATION: Cell inner membrane {ECO:0000255|HAMAP-Rule:MF_01726}		Cell inner membrane;Cell membrane;Complete proteome;Hydrolase;Membrane;Nucleotide-binding;Reference proteome;Transport;ATP-binding									DOMAIN 10 240 ABC transporter. {ECO:0000255|HAMAP-Rule:MF_01726}.				ABC transporter superfamily, Spermidine/putrescine importer (TC 3.A.1.11.1) family	SIMILARITY: Belongs to the ABC transporter superfamily. Spermidine/putrescine importer (TC 3.A.1.11.1) family. {ECO:0000255|HAMAP-Rule:MF_01726}.	218.68	5029100000	39	12	9	4	6	6	3
Q8A882	BT_1292	Thiol:disulfide interchange protein	Lipoprotein		0.326147	-7.34713	1.20208	-6.14505	0.875943	9.35703	9.09335	7.2435	9.45521	9	6	0.5	12.5	+	+	+	+	cell redox homeostasis [GO:0045454];thioredoxin-disulfide reductase activity [GO:0004791];cytoplasm [GO:0005737]	cell redox homeostasis [GO:0045454];thioredoxin-disulfide reductase activity [GO:0004791];cytoplasm [GO:0005737]			Reference proteome;Signal;Complete proteome					SIGNAL 1 24 {ECO:0000256|SAM:SignalP}.				DOMAIN 226 366 Thioredoxin. {ECO:0000259|PROSITE:PS51352}.						263.81	10200000000	112	17	10	10	7	9	8
Q8A881	BT_1293	Alpha-glucan phosphorylase	Cytosol		-4.63007	-2.91091	-2.85559	-5.7665	1.77447	10.2846	9.75043	8.01454	8.89081	66.25	34.5	1	3.75	+	+	+	+	carbohydrate metabolic process [GO:0005975];pyridoxal phosphate binding [GO:0030170];glycogen phosphorylase activity [GO:0008184]	carbohydrate metabolic process [GO:0005975];pyridoxal phosphate binding [GO:0030170];glycogen phosphorylase activity [GO:0008184]			Pyridoxal phosphate;Reference proteome;Complete proteome									DOMAIN 22 123 DUF3417. {ECO:0000259|Pfam:PF11897}.						323.31	86602000000	422	54	65	70	61	69	31
Q8A880	BT_1294	Glycogen [starch] synthase, glycosyltransferase	Cytosol		-5.90881	-2.91883	-3.8934	-6.81223	2.01542	9.46216	8.85546	6.80477	7.68343	23.5	7.5	0	0.75	+	+	+	+	glycogen biosynthetic process [GO:0005978];glycogen (starch) synthase activity [GO:0004373]	glycogen biosynthetic process [GO:0005978];glycogen (starch) synthase activity [GO:0004373]			Reference proteome;Transferase;Complete proteome															323.31	13537000000	127	26	22	26	22	24	3
Q8A878	BT_1296	V-type ATP synthase subunit I	TM		-5.31582	-2.03308	-4.63897	-6.67205	0.676826	9.04592	8.84217	6.83369	7.4457	11.5	4.5	0	0	+	+	+	+	ATP hydrolysis coupled proton transport [GO:0015991];ATP synthesis coupled proton transport [GO:0015986];ATPase binding [GO:0051117];integral component of membrane [GO:0016021];proton-transporting ATPase activity, rotational mechanism [GO:0046961];proton-transporting V-type ATPase, V0 domain [GO:0033179];vacuolar acidification [GO:0007035];cell [GO:0005623]	ATP hydrolysis coupled proton transport [GO:0015991];ATP synthesis coupled proton transport [GO:0015986];ATPase binding [GO:0051117];integral component of membrane [GO:0016021];proton-transporting ATPase activity, rotational mechanism [GO:0046961];proton-transporting V-type ATPase, V0 domain [GO:0033179];vacuolar acidification [GO:0007035];cell [GO:0005623]			Complete proteome;Ion transport;Membrane;Reference proteome;Transmembrane;Transmembrane helix;Transport;Coiled coil	TRANSMEM 363 387 Helical. {ECO:0000256|RuleBase:RU361189}.;TRANSMEM 407 427 Helical. {ECO:0000256|RuleBase:RU361189}.;TRANSMEM 439 459 Helical. {ECO:0000256|RuleBase:RU361189}.;TRANSMEM 465 484 Helical. {ECO:0000256|RuleBase:RU361189}.;TRANSMEM 519 540 Helical. {ECO:0000256|RuleBase:RU361189}.;TRANSMEM 546 569 Helical. {ECO:0000256|RuleBase:RU361189}.;TRANSMEM 317 342 Helical. {ECO:0000256|RuleBa…												V-ATPase 116 kDa subunit family	SIMILARITY: Belongs to the V-ATPase 116 kDa subunit family. {ECO:0000256|RuleBase:RU361189}.	207.1	5639200000	64	15	12	12	11	11	3
Q8A877	BT_1297	V-type ATP synthase subunit D	Cytosol		-3.80786	-0.725534	-6.14157	-6.86711	-2.33372	8.46327	9.16578	7.09858	7.31699	4.25	10.5	0	0	+	+	+		ATPase activity, coupled to transmembrane movement of substances [GO:0042626]	ATPase activity, coupled to transmembrane movement of substances [GO:0042626]			Complete proteome;Reference proteome;Coiled coil															92.383	2769000000	59	9	3	3	7	4	11
Q8A876	BT_1298	V-type ATP synthase subunit B	Cytosol		-1.10411	-7.50707	0.365839	-7.14123	1.46993	9.41094	8.96844	6.81872	9.07857	18	6	0	8.5	+	+	+	+	ATP metabolic process [GO:0046034];proton transport [GO:0015992];ATP binding [GO:0005524]	ATP metabolic process [GO:0046034];proton transport [GO:0015992];ATP binding [GO:0005524]			Reference proteome;Complete proteome									DOMAIN 128 323 ATP-synt_ab. {ECO:0000259|Pfam:PF00006}.;DOMAIN 37 72 ATP-synt_ab_N. {ECO:0000259|Pfam:PF02874}.						323.31	13513000000	130	19	18	17	20	17	4
Q8A875	BT_1299	V-type ATP synthase alpha chain (EC 3.6.3.14) (V-ATPase subunit A)	Cytosol		-2.23662	-6.42435	-0.627652	-7.052	1.60898	9.63174	9.14739	7.02452	8.95845	31	14	0	8	+	+	+	+	plasma membrane ATP synthesis coupled proton transport [GO:0042777];proton-transporting ATP synthase activity, rotational mechanism [GO:0046933];ATP binding [GO:0005524]	plasma membrane ATP synthesis coupled proton transport [GO:0042777];proton-transporting ATP synthase activity, rotational mechanism [GO:0046933];ATP binding [GO:0005524]			ATP-binding;Complete proteome;Hydrogen ion transport;Hydrolase;Ion transport;Nucleotide-binding;Reference proteome;Transport;ATP synthesis									DOMAIN 215 436 ATP-synt_ab. {ECO:0000259|Pfam:PF00006}.;DOMAIN 87 205 ATP-synt_ab_Xtn. {ECO:0000259|Pfam:PF16886}.;DOMAIN 19 71 ATP-synt_ab_N. {ECO:0000259|Pfam:PF02874}.				ATPase alpha/beta chains family	SIMILARITY: Belongs to the ATPase alpha/beta chains family. {ECO:0000256|HAMAP-Rule:MF_00309}.	323.31	21299000000	212	31	33	30	32	29	7
Q8A874	BT_1300	Uncharacterized protein	Cytosol		-4.54453	-0.536045	-2.28096	-2.817	2.26357	8.48588	7.80448	6.95648	7.11784	6	0.75	0	0	+	+	+						Reference proteome;Complete proteome															55.865	1413200000	27	6	6	8	5	5	1
Q8A873	BT_1301	ATP synthase subunit E	Cytosol		-0.418696	-5.13022	1.3783	-3.75193	1.79699	9.37133	8.83039	7.70094	9.24529	9.5	5.75	0	13.75	+	+	+	+					Complete proteome;Reference proteome;Coiled coil															139.09	10717000000	116	19	10	10	9	9	6
[truncated: 1,687 more rows]
[truncated: 57 more columns]
