# Supplementary material for: Surface Exposure and Packing of Lipoproteins into Outer Membrane Vesicles Are Coupled Processes in Bacteroides
Source: mSphere. 2018 Nov 7;3(6):e00559-18. doi: 10.1128/mSphere.00559-18 (PMC6222051; doi:10.1128/mSphere.00559-18)
Supplement: TABLE S2 [file sph004182696st2.xlsx]

## Sheet: OMVp-enriched proteins
Gene names	Protein names	Protein type	LFQ OMV sup_log2((10^x)/(10^y))_LFQ IM	LFQ OMV pellet_log2((10^x)/(10^y))_LFQ OMV sup	LFQ OMV sup_log2((10^x)/(10^y))_LFQ OM	LFQ OMV pellet_log2((10^x)/(10^y))_LFQ OM	LFQ IM_log2((10^x)/(10^y))_LFQ OM	LFQ IM (averaged)	LFQ OM (averaged)	LFQ OMV pellet (averaged)	LFQ OMV sup (averaged)	IM peptide counts (average)	OM peptide counts (average)	OMVp peptide counts (average)	OMVs peptide counts (average)
BT_3382	Putative GH10/39 family protein (reannotated)	Lipoprotein	11.6951	0.525825	13.1692	13.695	1.47392	6.96321	6.51951	10.6421	10.4838	0.25	0.25	32.5	47
BT_1488	Putative cysteine protease	Lipoprotein	12.4759	-0.549721	11.9124	11.3627	-0.56342	7.29137	7.46097	10.8815	11.047	0	0.5	45.75	82.75
BT_3960	Putative calpain-like protease	Lipoprotein	11.0844	0.880334	10.1912	11.0715	-0.893187	6.93945	7.20833	10.5412	10.2762	0.5	0.75	32	34
BT_3381	Putative GH10/39 family protein (reannotated)	Lipoprotein	9.94987	-0.155136	10.637	10.4818	0.687046	7.08959	6.88277	10.0381	10.0848	0.75	0.75	23.25	29.25
BT_3383	Putative GH10/39 family protein	Lipoprotein	11.0963	0.329774	9.95919	10.289	-1.13724	6.69658	7.03892	10.1362	10.0369	0	0.75	12.5	15.75
BT_3148	Putative adhesin	Lipoprotein	10.1371	-1.56099	11.6808	10.1198	1.5438	7.58283	7.1181	10.1645	10.6344	1.75	0.75	21.5	39.5
BT_2317	Putative fimbrial protein	Lipoprotein	7.04581	1.63706	7.97526	9.61232	0.929453	7.30315	7.02336	9.91696	9.42415	0	0	15.25	13.5
BT_p548229	Putative fimbrial protein	Lipoprotein	3.04624	2.43627	6.77425	9.21051	3.728	8.5448	7.42256	10.1952	9.46181	3	0.5	19.75	15.5
BT_3147	Putative adhesin	Lipoprotein	3.10859	5.39051	3.78909	9.1796	0.680583	9.34992	9.14504	11.9084	10.2857	10.5	5.5	210.5	34
BT_1792	Putative cell surface protein	Lipoprotein	6.7283	3.00513	6.04727	9.0524	-0.681043	7.53223	7.73724	10.4623	9.55765	0.75	0.5	61.75	23.25
BT_3740	Putative cell adhesion protein	Lipoprotein	12.0045	-2.67032	11.6892	9.01891	-0.315137	6.86629	6.96116	9.67612	10.48	1	0	19	45
BT_3630	Putative fimbrial protein	Lipoprotein	4.2126	5.17786	3.60033	8.77819	-0.612287	7.12893	7.31325	9.95574	8.39705	0	0	20.5	1.25
BT_2479	Putative imelysin-like protein	Lipoprotein	8.29994	-3.46004	11.8247	8.36471	3.52481	8.24417	7.1831	9.70113	10.7427	1.25	0	14	45.75
BT_1826	Putative GH31-like family protein	Lipoprotein	4.97641	3.53362	4.75729	8.2909	-0.219098	7.17402	7.23998	9.73579	8.67207	0	0.25	25.75	14
BT_3067	Uncharacterized protein	Lipoprotein	9.73474	-0.952863	9.04509	8.09223	-0.689796	7.23795	7.4456	9.88161	10.1684	0	0	17.25	27.5
BT_3066	Uncharacterized protein	Lipoprotein	7.98259	-2.63814	10.4807	7.84256	2.49803	8.0478	7.29582	9.65667	10.4508	3.75	0.25	17	55
BT_4606	Uncharacterized protein	Lipoprotein	4.14636	4.67871	3.15597	7.83468	-0.990386	7.20298	7.50112	9.85959	8.45116	0	0	19.5	2.25
BT_2658	Putative cell adhesion protein	Lipoprotein	3.0282	3.89234	3.8788	7.77114	0.850572	7.40013	7.14408	9.48342	8.31171	0	0	12.5	1.25
BT_1063	Putative cell adhesion protein	Lipoprotein	6.94509	0.922026	6.79471	7.71674	-0.150363	7.18767	7.23293	9.55591	9.27835	0	0	14.25	16
BT_0166	Putative thioredoxin	Lipoprotein	7.01053	-1.17226	8.86362	7.69136	1.8531	7.7145	7.15666	9.47199	9.82488	0.25	0	6.75	11.5
BT_2989	Uncharacterized protein	Lipoprotein	7.03415	0.803798	6.82395	7.62774	-0.210191	7.28811	7.35139	9.64757	9.4056	0	0	16.75	11.5
BT_1896	Putative cell surface leucine-rich protein (reannotated)	Lipoprotein	8.93356	-3.69969	11.2558	7.55609	2.32235	8.70593	8.00684	10.2814	11.3952	3.5	1.5	23.75	102.25
BT_3861	Putative concanavalin A-like lectin	Lipoprotein	6.18138	1.41613	5.77144	7.18757	-0.409949	7.12016	7.24356	9.40724	8.98094	0	0	10.25	7.25
BT_3577	Putative protease	Lipoprotein	6.43683	2.58337	4.57013	7.1535	-1.86672	7.32194	7.88388	10.0373	9.25962	0	1.25	17.25	13.25
BT_1956	Putative Ig-like protein	Lipoprotein	6.3021	1.56595	5.58431	7.15025	-0.717624	8.86378	9.07981	11.2322	10.7609	3	5.75	77.5	56.25
BT_3413	oprG-like protein	SPI	11.5284	-0.0857271	7.16008	7.07435	-4.36847	7.4356	8.75064	10.8802	10.906	0	5.25	58	87.75
BT_1512	Putative N-terminal coiled-coil protein	Lipoprotein	4.9623	1.01392	6.0132	7.02712	1.05093	7.44566	7.1293	9.24468	8.93946	0.25	0.25	15.5	4.25
BT_2064	Uncharacterized protein	Lipoprotein	8.89689	-2.42203	9.42807	7.00605	0.531302	7.53537	7.37543	9.48446	10.2136	0	0.75	12.25	38.5
BT_3889	SuBT_ilisin-like serine protease	SPI	4.35757	0.311703	6.66582	6.97752	2.30827	7.80434	7.10949	9.20993	9.1161	0	0	8.25	8.75
BT_0703	PagL/FadL-like protein	SPI	-0.889214	7.59858	-0.63279	6.96579	0.256427	7.56532	7.48813	9.58504	7.29764	0	0	12.75	0
BT_2200	Putative hydrolase	Lipoprotein	5.21988	0.391503	6.54107	6.93258	1.32118	7.53194	7.13423	9.22114	9.10328	0	0	9	10.5
BT_3274	Uncharacterized protein	Lipoprotein	5.65907	3.52913	3.37706	6.9062	-2.282	6.98342	7.67037	9.74934	8.68697	0	0	17.5	7.25
BT_p548219	TraO-like protein	SPI	0.983224	5.64218	1.21948	6.86166	0.236274	7.10072	7.0296	9.09516	7.3967	0	0	6.25	0
BT_0294	Carboxypeptidase regulatory region, putative siderophore receptor	Lipoprotein	10.5135	-3.56203	10.2864	6.72441	-0.226944	7.04653	7.11485	9.1391	10.2114	0	0	9	33.5
BT_4056	Putative glycosyl hydrolase	Lipoprotein	3.26459	3.10115	3.60481	6.70596	0.340227	7.28407	7.18165	9.20035	8.26681	0	0	5.25	1
BT_2041	Uncharacterized protein	Lipoprotein	8.42853	-1.94352	8.63321	6.68969	0.204706	7.38952	7.3279	9.3417	9.92676	0	0	6	16
BT_1955	Putative cell wall biogenesis protein	Lipoprotein	6.12863	1.18192	5.42221	6.60412	-0.706228	10.0549	10.2675	12.2555	11.8998	36.25	38.75	458	345.5
BT_0153	Putative Intimin-like protein	Lipoprotein	7.23748	-0.479752	7.07268	6.59293	-0.164804	7.18509	7.2347	9.21937	9.36379	0	0	8.25	11
BT_3700	Outer membrane protein SusE (Starch-utilization system protein E)	Lipoprotein	5.34176	0.980248	5.5908	6.57105	0.249058	7.31269	7.23772	9.2158	8.92072	0	0	5	5.5
BT_3715	Putative NigD-like immunity protein	Lipoprotein	6.84902	1.74236	4.80311	6.54547	-2.04592	7.24004	7.85592	9.82631	9.3018	0	1.25	11	12
BT_0727	Clostripain-related protein (5L20)	Lipoprotein	8.30622	-2.11741	8.50029	6.38288	0.194053	7.4375	7.37908	9.30052	9.93792	0	0	13.5	23.25
BT_1044	Putative secreted endoglycosidase, GH18 family	Lipoprotein	4.83012	2.61491	3.76227	6.37718	-1.06784	7.16043	7.48188	9.40161	8.61444	0.25	0.25	11.75	5.75
BT_0064	Putative fimbrial/PLC-like phosphodiesterase	Lipoprotein	4.46404	0.855988	5.41926	6.27525	0.955219	7.52546	7.23791	9.12695	8.86927	0	0	7.25	8
BT_3522	Concanavalin A-like lectin/glucanase	Lipoprotein	5.21855	1.51259	4.71004	6.22262	-0.508506	7.18096	7.33403	9.20723	8.7519	0	0	9	4
BT_3742	Putative Glycosyl hydrolase	Lipoprotein	5.99409	0.845258	5.31609	6.16135	-0.678103	10.2448	10.4489	12.3037	12.0492	31.75	37	348	299
BT_3434	PagL-like protein	SPI	-0.195595	8.84202	-2.73405	6.10796	-2.53847	7.32718	8.09133	9.93001	7.2683	0	2	12.25	0
BT_3743	Putative Glycosyl hydrolase	Lipoprotein	5.50839	0.712812	5.36235	6.07516	-0.146028	9.77561	9.81957	11.6484	11.4338	13.25	15.25	164.75	133.75
BT_3578	OMP-like protein	SPI	1.75567	4.21737	1.85765	6.07502	0.101989	7.37601	7.34531	9.17408	7.90452	0	0.5	7.5	1.25
BT_0217	Putative FMN-dependent nitroreductase (reannotated)	SPI	8.17198	-0.638236	6.63196	5.99372	-1.54002	7.01467	7.47826	9.28255	9.47468	0	0.25	6.25	14.75
BT_3329	Putative Glycosyl Hydrolase	Lipoprotein	1.45779	5.37147	0.537892	5.90937	-0.919897	7.18859	7.46551	9.2444	7.62743	0	0	9	0
BT_3741	Putative CHBP/protease	Lipoprotein	9.97801	-2.66317	8.56609	5.90292	-1.41179	7.25932	7.68431	9.46127	10.263	0	0	12.75	34.75
BT_3859	Putative hydrolase	Lipoprotein	5.26921	1.0907	4.81021	5.90091	-0.458995	7.186	7.32418	9.10053	8.77219	0	0	10.75	6.75
BT_1287	Uncharacterized protein	Lipoprotein	6.87805	1.19447	4.70056	5.89503	-2.1775	7.12929	7.78478	9.55936	9.19979	0	0.25	8.25	8
BT_1538	Putative CHBP/peptidoglycanase	SPI	7.54307	-0.11953	5.94953	5.83	-1.59362	7.93021	8.40994	10.1649	10.2009	1.5	3.5	25.75	33
BT_4677	Uncharacterized protein	Lipoprotein	6.1061	0.963397	4.81799	5.78139	-1.28811	7.78959	8.17735	9.91772	9.62771	0.5	1	8	8.75
BT_3855	SusD homolog	Lipoprotein	5.04043	2.52879	3.24593	5.77473	-1.79449	7.14409	7.68429	9.42265	8.66141	0	0	14.5	7
BT_2083	Putative outer membrane lipoprotein	Lipoprotein	5.48596	1.4702	4.29821	5.76841	-1.18769	8.57436	8.93189	10.6684	10.2258	2.25	2.25	11.75	9.75
BT_3332	SusC homolog	SPI	0.780387	4.16732	1.57594	5.74325	0.79557	7.358	7.11851	8.8474	7.59292	0	0	6.5	0
BT_3273	Putative auxiliary nutrient binding protein	Lipoprotein	5.39116	0.900508	4.82623	5.72673	-0.564947	7.20975	7.37981	9.10373	8.83265	0	0	9.75	7
BT_3520	SusD homolog	Lipoprotein	5.7676	0.908156	4.79819	5.70635	-0.969412	7.29428	7.5861	9.30388	9.0305	0	0.25	13.25	15.25
BT_3437	Putative perforin-like protein	Lipoprotein	5.09046	0.461352	5.23898	5.70033	0.148505	7.236	7.19129	8.90726	8.76838	0	0	6.75	4.5
BT_3120	Putative perforin-like protein	Lipoprotein	2.69056	3.32047	2.26368	5.58416	-0.426896	7.37388	7.50239	9.18338	8.18382	1	0	9.75	1
BT_0065	Putative CHBP/alpha galactosidase	Lipoprotein	3.02837	2.2634	3.28349	5.54689	0.255103	7.53353	7.45673	9.12651	8.44516	0.75	0	8.5	2
BT_0576	OmpW-like protein	SPI	5.12643	2.27459	3.24629	5.52088	-1.88015	7.34231	7.90829	9.57024	8.88552	0	0.25	12.75	7
BT_1487	Quinonprotein alcohol dehydrogenase-like protein (4R5O)	Lipoprotein	5.88074	1.7926	3.68436	5.47696	-2.19651	9.48862	10.1498	11.7986	11.2589	13	25.75	140.5	87.75
BT_2201	SusD homolog	Lipoprotein	4.46849	2.00729	3.46558	5.47287	-1.00291	7.19724	7.49915	9.14665	8.54239	0	0	8.5	1.75
BT_1507	Uncharacterized protein	Lipoprotein	3.91184	3.57596	1.86643	5.44239	-2.04542	7.59721	8.21294	9.85126	8.77479	0	1.5	31.5	5
BT_2239	Putative protease	Lipoprotein	8.01056	0.168248	5.23684	5.40509	-2.77357	7.84178	8.67671	10.3038	10.2532	1.5	3.5	22.5	33.75
BT_1491	DUF4465 family protein	Lipoprotein	5.75009	0.318049	4.97539	5.29344	-0.774832	9.72135	9.9546	11.5481	11.4523	14.25	13.5	74.25	82.5
BT_2450	Uncharacterized protein	Lipoprotein	9.45826	-3.94497	9.22358	5.27861	-0.23469	7.36868	7.43933	9.02835	10.2159	1	0	7.5	33.5
BT_4661	SusE-like protein (4ak1)	Lipoprotein	2.84287	2.31802	2.93534	5.25336	0.0924718	7.42869	7.40085	8.98227	8.28448	0	0.25	7.5	1.75
BT_1038	Putative chitinase/peptidoglycanase	Lipoprotein	5.9996	1.14034	4.08534	5.22567	-1.91427	7.59348	8.16974	9.74282	9.39954	0	0.75	8	9.5
BT_1036	Putative Glycosyde Hydrolase	Lipoprotein	3.87201	0.690128	4.48797	5.1781	0.615958	7.50978	7.32436	8.88312	8.67537	0	0	5	2.25
BT_3649	Putative modulator of DNA gyrase (1VPB)	Cytosol	6.6612	-3.94966	9.11864	5.16899	2.45737	8.22528	7.48554	9.04156	10.2305	1.75	0.5	8	30
BT_3612	Peptidyl-prolyl cis-trans isomerase (EC 5.2.1.8)	Lipoprotein	6.70113	1.4507	3.67438	5.12509	-3.02676	7.97148	8.88262	10.4254	9.98872	1	4.25	35.75	25.5
BT_3701	Starch-binding protein SusD (Starch-utilization system protein D)	Lipoprotein	5.42753	0.0830248	5.01007	5.09309	-0.417465	7.26177	7.38744	8.92061	8.89562	0	0	5.75	6
BT_0739	Putative Outer membrane protein Oprg/OmpW	SPI	2.69159	5.17164	-0.082841	5.0888	-2.77445	7.51409	8.34928	9.88116	8.32434	0	2	18	2.5
BT_2086	Choloylglycine (Conjugated bile acid) hydrolase	SPI	0.438196	2.39867	2.62204	5.02071	2.18382	8.16422	7.50682	9.0182	8.29613	0.5	0	6	2
BT_0177	Putative NigD-like immunity protein	Lipoprotein	5.89473	-0.331063	5.31934	4.98828	-0.575233	8.97571	9.14888	10.6505	10.7502	4	4.5	14.5	23.25
BT_2081	Putative glycoside hydrolase (3HBZ)	Lipoprotein	4.63708	0.0506886	4.91814	4.96883	0.28104	8.45016	8.36555	9.86132	9.84606	1.5	2	17	23.5
BT_1486	Quinoprotein amine dehydrogenase-like protein	Lipoprotein	5.56001	1.77241	3.16565	4.93806	-2.39443	9.61507	10.3359	11.8224	11.2888	16.5	35	177.5	109
BT_p548222	Putative quinonprotein alcohol dehydrogenase-like protein	Lipoprotein	5.63382	0.563173	4.3557	4.91888	-1.2782	8.67705	9.06182	10.5426	10.373	3	2.5	16.25	10.75
BT_4562	Putative OmpW-like protein (reannotated)	SPI	1.14105	5.58957	-0.748167	4.8414	-1.8892	7.79758	8.36629	9.8237	8.14107	0.25	1.5	9.25	0.25
BT_3745	Putative glycoside hydrolase (4HET)	Lipoprotein	5.51629	0.896422	3.93376	4.83018	-1.58245	9.17113	9.6475	11.1015	10.8317	7.25	16	45.5	52.75
BT_0225	Putative OmpW-like protein	SPI	2.52197	7.02113	-2.2382	4.78294	-4.76019	8.43543	9.86839	11.3082	9.19462	2	12.25	48.75	6.75
BT_2082	Putative OmpW-like protein	SPI	4.76554	1.25281	3.5213	4.77411	-1.24424	8.38971	8.76427	10.2014	9.82428	1.75	4.25	17	13.75
BT_1043	SusD homolog	Lipoprotein	4.2239	2.17568	2.47675	4.65243	-1.74717	7.34818	7.87413	9.27465	8.6197	0	1	8.5	4
BT_3744	Putative OmpW-like protein	SPI	3.62396	1.99682	2.60809	4.60492	-1.01582	8.92948	9.23528	10.6215	10.0204	4.75	7.5	33	23.75
BT_1072	DUF4251 protein (8-stranded beta fold)	SPI	4.06371	0.242688	4.34932	4.59201	0.2855	9.1602	9.07426	10.4566	10.3835	4.5	4.75	24.25	25
BT_3313	SusE-like protein	Lipoprotein	7.7768	0.709672	3.8345	4.54417	-3.9423	7.34219	8.52894	9.89687	9.68324	0.5	2.25	21	17.25
BT_2625	SusD homolog	Lipoprotein	9.57662	-1.73194	6.18345	4.45151	-3.39331	7.16705	8.18854	9.52858	10.0499	0.75	1.75	18	35.5
BT_2753	Putative OmpW-like protein	SPI	6.50872	0.196507	4.10548	4.30199	-2.40328	9.10018	9.82364	11.1187	11.0595	7	8.75	35.25	41
BT_3312	Endo-beta1,6-glucanase (5NGK/L)	Lipoprotein	4.78404	1.61074	2.68519	4.29593	-2.09886	8.37206	9.00388	10.2971	9.8122	1.25	6	25.5	22
BT_1045	Putative CHBP, DUF1735-containing	Lipoprotein	5.24679	-0.800452	5.09529	4.29484	-0.151486	7.86877	7.91437	9.20725	9.44821	0	0.25	7	8.5
BT_3272	SusD homolog	Lipoprotein	5.23197	0.47577	3.7819	4.25767	-1.45008	7.61296	8.04947	9.33116	9.18794	0	0.75	10.5	9.5
BT_2949	Putative alpha-1,6-mannanase	Lipoprotein	3.04059	1.38014	2.80223	4.18237	-0.238344	7.44479	7.51654	8.77556	8.3601	0	0	5	2.25
BT_3558	Putative endonuclease/CHBP	Lipoprotein	4.59984	1.6555	2.47183	4.12733	-2.12788	8.72021	9.36076	10.6032	10.1049	4.25	10.75	29	25.5
BT_2627	Putative cell surface CHBP	Lipoprotein	4.88111	0.444346	3.61856	4.06291	-1.26255	7.3908	7.77086	8.99392	8.86016	0	0	5.25	9.25
BT_4038	SusD homolog	Lipoprotein	3.18513	1.48251	2.56753	4.05004	-0.617595	7.38241	7.56833	8.78751	8.34123	0	0.5	5.5	2.25
BT_3784	Putative GH92 family protein	SPI	3.76418	1.31521	2.69569	4.01091	-1.06847	7.67749	7.99913	9.20654	8.81062	0.5	2.5	11.25	7.5
BT_3223	Putative OmpW-like protein	SPI	-0.759459	9.11707	-5.11989	3.99719	-4.36042	8.62806	9.94068	11.144	8.39944	4.5	15.25	57.5	1.75
BT_2624	Putative Glycosidase	Lipoprotein	6.87852	0.0578072	3.93801	3.99582	-2.94051	7.25652	8.1417	9.34456	9.32716	0	1.25	9.75	12
BT_3854	SusC homolog	SPI	0.104807	5.93865	-1.98204	3.95661	-2.08684	7.35508	7.98329	9.17435	7.38663	0.25	1	9	0.75
BT_3563	Putative endonuclease	Lipoprotein	5.37644	-0.275603	4.21847	3.94287	-1.15794	8.41643	8.765	9.95192	10.0349	2.75	3	16.75	25.25
BT_0766	TPR repeats protein	SPI	10.0817	-7.62132	11.562	3.94068	1.48028	7.82911	7.3835	8.56976	10.864	1.75	0.75	5.5	66.25
BT_3222	Uncharacterized protein, DUF4848-containing	Lipoprotein	5.13866	3.61359	0.324226	3.93782	-4.81461	8.86371	10.313	11.4984	10.4106	3.75	16	45.25	25.5
BT_2757	Putative glutaminase/asparaginase	SPI	2.24562	3.03924	0.825844	3.86508	-1.41977	9.07868	9.50608	10.6696	9.75468	6	17.25	42	26.75
BT_2486	Uncharacterized protein, DUF4988-containing	Lipoprotein	2.29193	2.31445	1.49747	3.81193	-0.794465	7.47794	7.7171	8.8646	8.16788	0	0.5	8	1.25
BT_1042	SusC homolog	SPI	3.03481	5.21776	-1.41358	3.80418	-4.44839	7.25549	8.59459	9.73976	8.16906	0	5	23.25	2.25
BT_1039	SusD homolog	Lipoprotein	5.971	2.71721	1.07371	3.79092	-4.89731	7.50368	8.97791	10.1191	9.30113	0	6.75	27.5	13.25
BT_4659	SusD homolog	Lipoprotein	0.103644	5.10649	-1.41305	3.69344	-1.51671	7.48177	7.93834	9.05018	7.51297	0	0.75	7	0.5
BT_3727	Putative Xyloglucanase	Lipoprotein	3.94233	1.15152	2.54039	3.69192	-1.40187	9.59904	10.021	11.1324	10.7858	16.75	23.25	61.5	60.5
BT_4563	Uncharacterized protein	SPI	5.92476	0.803053	2.84249	3.64554	-3.08228	7.89074	8.8186	9.91602	9.67427	1	2.5	12.75	10.25
BT_4106	4-deoxy-L-threo-5-hexosulose-uronate ketol-isomerase 2 (EC 5.3.1.17) (5-keto-4-deoxyuronate isomerase 2) (DKI isomerase 2)	Cytosol	3.29671	2.19961	1.33286	3.53247	-1.96386	8.3266	8.91778	9.98116	9.31901	1	6.75	15	7.5
BT_2742a	30S ribosomal protein S21	Cytosol	6.69478	-3.78861	7.28559	3.49698	0.590874	8.92297	8.74509	9.79779	10.9383	9	4.75	5.5	49
BT_1549	Putative secreted peptidase (Hydrolase)	Lipoprotein	6.30422	-1.11532	4.58089	3.46557	-1.72334	7.93734	8.45611	9.49936	9.8351	1	2.75	15	30
BT_3987	Endo-beta-N-acetylglucosaminidase F1 (Chitinase)	Lipoprotein	4.53749	0.814468	2.55031	3.36478	-1.98717	7.36549	7.96369	8.97659	8.73141	0	1	5	5.75
BT_1558	Putative Omp-like protein (C-term)	TM	-1.35508	6.46946	-3.13287	3.33659	-1.7778	7.77885	8.31402	9.31843	7.37093	0.75	1.5	9.75	0
BT_0323	Putative Omp-like protein	SPI	1.58204	7.02613	-3.69162	3.33451	-5.27367	7.31012	8.89765	9.90144	7.78636	0	4.5	11.75	0
BT_3949	Putative FKBP prolyl isomerase	Lipoprotein	5.1266	1.47085	1.83837	3.30922	-3.28824	7.86268	8.85254	9.84871	9.40594	0.75	1.75	7	5.25
BT_1040	SusC homolog	SPI	-0.852706	9.72132	-6.53173	3.18959	-5.67903	7.35352	9.06308	10.0232	7.09683	0	9	30.5	0
BT_4480	Putative cell surface protein	Lipoprotein	1.76939	2.41931	0.736258	3.15557	-1.03313	8.70989	9.0209	9.97082	9.24253	3.75	6.25	34.75	17
	Cytosol	2.45902
	SPI	22.1311
	Lipoproteins	74.5902
	TM	0.819672

## Sheet: LES analysis
													Position-specific frequencies for each aminoacid in OMV-enriched proteins (n = 91)
		Gene name	Position 2	Position 3	Position 4	Position 5	Position 6	Position 7	Position 8	Position 9	Position 10			1	2	3	4	5	6	7	8	9	10
		BT_2658	A	E	D	K	L	G	E	T	E		A	0	2.1978	2.1978	0	3.2967	4.3956	4.3956	3.2967	3.33333	3.2967
		BT_3987	A	D	D	L	E	V	G	K	N		C	100	0	0	0	0	2.1978	0	0	0	0
		BT_1036	D	D	D	E	A	T	D	P	Y		D	0	10.989	38.4615	47.2527	37.3626	36.2637	14.2857	12.0879	13.1868	7.69231
		BT_1043	D	Y	E	A	V	N	T	N	P		E	0	3.2967	14.2857	16.4835	27.4725	15.3846	20.8791	12.0879	7.69231	10.989
		BT_1955	D	K	N	D	E	I	I	P	E		F	0	0	1.0989	1.0989	4.3956	1.11111	1.11111	3.2967	0	1.11111
		BT_2064	D	E	T	E	G	A	V	A	P		G	0	2.1978	2.1978	1.0989	0	2.1978	4.3956	7.69231	5.49451	6.59341
		BT_2624	D	E	D	A	M	F	R	E	E		H	0	2.1978	0	0	0	2.1978	0	0	0	3.2967
		BT_2949	D	A	T	V	Q	D	I	I	I		I	0	5.49451	0	0	2.22222	3.2967	6.59341	8.79121	7.69231	5.49451
		BT_3329	D	T	D	D	L	R	D	D	V		K	0	8.79121	9.89011	2.1978	3.2967	1.11111	4.3956	2.1978	9.89011	5.49451
		BT_3949	D	D	S	K	T	Y	A	E	M		L	0	1.0989	1.0989	3.2967	8.79121	4.3956	5.49451	5.49451	4.3956	2.1978
		BT_4677	D	D	N	D	D	E	T	Y	N		M	0	1.0989	0	0	0	2.1978	0	1.11111	0	3.2967
		BT_p548222	D	N	D	E	D	P	P	L	P		N	0	9.89011	12.0879	5.49451	5.49451	5.49451	7.69231	7.69231	8.79121	10.989
		BT_0727	E	K	E	E	P	V	P	V	P		P	0	0	1.0989	0	1.0989	3.2967	4.3956	8.79121	9.89011	13.1868
		BT_2200	E	V	Y	E	S	P	E	I	N		Q	0	3.2967	3.2967	0	0	3.2967	2.1978	1.11111	0	1.11111
		BT_3700	E	T	D	N	D	S	N	P	I		R	0	0	2.1978	0	0	0	1.11111	3.2967	3.33333	5.49451
		BT_3558	G	S	D	N	N	D	P	T	D		S	0	40.6593	5.49451	3.2967	1.0989	2.1978	5.49451	4.3956	5.49451	2.1978
		BT_3715	G	D	D	D	D	Y	Y	Y	P		T	0	7.69231	4.3956	4.3956	3.2967	4.3956	5.49451	8.79121	7.69231	7.69231
		BT_0294	H	D	D	D	D	E	P	K	Q		V	0	0	1.0989	0	1.0989	5.49451	8.79121	5.49451	6.59341	2.1978
		BT_3381	H	E	E	E	K	E	E	I	P		W	0	0	0	3.2967	0	0	0	0	0	2.1978
		BT_0166	I	T	D	D	D	D	D	R	G		Y	0	1.0989	1.0989	12.0879	1.0989	1.11111	3.2967	4.3956	6.59341	5.49451
		BT_2081	I	R	E	E	A	P	N	A	E		Total	100	100	100	100	100.024	100.037	100.024	100.024	100.073	100.024
		BT_3577	I	G	E	D	D	Y	A	D	D
		BT_3701	I	N	D	L	D	I	S	P	I
		BT_3745	I	Q	D	E	A	L	N	S	E
		BT_1507	K	D	Y	D	D	D	I	D	A
		BT_1512	K	D	Y	D	D	D	I	K	G
		BT_1792	K	D	Y	D	D	D	I	N	N
		BT_1826	K	D	Y	D	D	D	I	K	N
		BT_2041	K	D	D	A	D	A	P	L	R
		BT_2239	K	D	D	D	T	L	L	R	G
		BT_2486	K	D	Y	D	D	D	I	D	R
		BT_4480	K	D	Y	D	D	D	I	K	S
		BT_3727	L	D	N	D	N	E	V	N	Y
		BT_0177	M	N	G	D	D	N	T	I	Y
		BT_0065	N	A	Y	D	Q	D	L	S	P
		BT_1487	N	D	D	D	C	E	D	L	H
		BT_1488	N	K	D	E	E	E	T	E	I
		BT_1956	N	K	D	E	V	I	T	E	E
		BT_2625	N	F	L	N	V	E	D	E	F
		BT_3148	N	R	D	P	H	E	G	E	R
		BT_3313	N	D	D	E	F	L	P	G	N
		BT_3382	N	D	D	F	I	E	D	D	G
		BT_4606	N	E	Y	D	D	S	E	L	W
		BT_1045	Q	N	E	L	Y	K	N	P	L
		BT_2450	Q	K	E	E	N	N	R	K	T
		BT_3630	Q	Q	E	E	N	E	G	V	A
		BT_0153	S	D	D	E	E	K	V	G	T
		BT_1038	S	D	W	T	D	I	E	A	K
		BT_1044	S	D	W	T	S	E	E	R	E
		BT_1063	S	N	E	D	L	V	P	T	G
		BT_1287	S	S	D	D	D	E	N	I	P
		BT_1486	S	K	D	D	C	D	L	D	H
		BT_1491	S	D	D	D	E	K	M	E	V
		BT_1896	S	T	E	N	D	E	F	K	K
		BT_2083	S	S	D	D	D	N	T	V	N
		BT_2201	S	D	F	L	D	S	Y	N	P
		BT_2317	S	N	D	D	V	V	D	V	N
		BT_2479	S	D	D	D	T	T	T	I	D
		BT_2627	S	K	N	E	A	G	N	S	E
		BT_2989	S	E	E	L	D	S	Q	P	M
		BT_3067	S	E	E	E	N	P	E	V	R
		BT_3120	S	D	K	E	E	L	L	Y	T
		BT_3147	S	Q	N	E	E	L	F	T	D
		BT_3272	S	D	W	L	D	V	A	P	S
		BT_3273	S	E	D	E	I	K	P	Y	H
		BT_3312	S	N	S	D	D	A	E	K	P
		BT_3383	S	P	S	Y	E	D	D	D	L
		BT_3520	S	D	Y	F	D	Q	V	P	D
		BT_3563	S	K	D	D	E	D	E	N	K
		BT_3612	S	E	T	E	E	V	G	K	Y
		BT_3740	S	N	D	E	P	T	G	G	K
		BT_3741	S	G	D	F	E	Q	E	T	G
		BT_3742	S	D	D	D	D	V	K	Y	P
		BT_3743	S	D	D	D	P	E	T	I	R
		BT_3855	S	D	L	L	D	I	D	P	K
		BT_3859	S	E	D	D	D	E	F	G	T
		BT_3861	S	D	D	D	D	N	S	G	W
		BT_3960	S	S	D	D	D	E	G	D	N
		BT_4038	S	D	Y	L	D	V	S	D	D
		BT_4056	S	S	D	S	D	G	D	D	N
		BT_4659	S	L	E	E	E	T	R	T	E
		BT_4661	S	D	T	E	T	T	D	S	T
		BT_p548229	S	E	E	E	I	A	N	V	E
		BT_0064	T	D	D	N	M	S	G	S	D
		BT_1039	T	D	K	F	E	E	Y	N	T
		BT_1549	T	N	L	I	V	G	K	N	A
		BT_3066	T	K	D	D	L	I	E	T	P
		BT_3222	T	N	D	E	Q	E	V	N	M
		BT_3437	T	N	D	I	E	N	L	D	I
		BT_3522	T	E	E	T	H	E	S	Y	T
		BT_3274	Y	E	D	K	G	N	Y	D	Y

## Sheet: OM-enriched lipoproteins
Majority protein IDs	Gene names	Protein names	Protein type	Operon	LFQ OMV sup_log2((10^x)/(10^y))_LFQ IM	LFQ OMV pellet_log2((10^x)/(10^y))_LFQ OMV sup	LFQ OMV sup_log2((10^x)/(10^y))_LFQ OM	LFQ OMV pellet_log2((10^x)/(10^y))_LFQ OM	LFQ IM_log2((10^x)/(10^y))_LFQ OM	LFQ IM (averaged)	LFQ OM (averaged)	LFQ OMV pellet (averaged)	LFQ OMV sup (averaged)	IM peptide counts (average)	OM peptide counts (average)	OMVp peptide counts (average)	OMVs peptide counts (average)
Q8A3W0	BT_2844	TPR domain protein	Lipoprotein		0.842773	-0.0536507	-3.79838	-3.85203	-4.64101	10.6889	12.086	10.9264	10.9426	79.75	542	76	111.5
Q8A5G7	BT_2272	Uncharacterized protein	Lipoprotein		-2.49992	-3.87067	-5.48334	-9.354	-2.98351	10.737	11.6351	8.81926	9.98445	48.75	122.75	1.5	20.75
Q8A2G8	BT_3337	Outer membrane protein oprM, multidrug resistance protein	Lipoprotein		-5.82806	5.59501	-9.52048	-3.92546	-3.69243	9.57947	10.691	9.50932	7.82505	17.75	68.75	12	0
Q8AB06	BT_0306	Outer membrane protein oprM	Lipoprotein		-2.91821	3.2533	-8.05254	-4.79924	-5.13432	8.56407	10.1097	8.66494	7.6856	8	31.75	2	0
Q8AA78	BT_0587	Dipeptidyl-peptidase IV	Lipoprotein		-6.93237	-0.942784	-8.32663	-9.26941	-1.39427	9.3309	9.75062	6.96024	7.24405	23	30.25	0	0
Q8AAQ4	BT_0410	Sporulation related	Lipoprotein		0.755074	-1.25805	-2.08788	-3.34593	-2.84296	10.0217	10.8775	9.87026	10.249	17.75	27	9.75	15.25
Q8A160	BT_3807	Putative outer membrane protein	Lipoprotein		-3.59662	-0.652014	-7.90873	-8.56074	-4.31209	8.32631	9.62438	7.04734	7.24362	5	24.75	0.25	0.25
Q8A4B6	BT_2687	Cation efflux system protein	Lipoprotein		-1.44809	-5.79026	-1.694	-7.48427	-0.245894	9.51297	9.58699	7.334	9.07705	16.75	21.5	0	1.75
Q8A3H7	BT_2977	Peptidyl-prolyl cis-trans isomerase (EC 5.2.1.8)	Lipoprotein		-2.24861	-6.27524	-0.571935	-6.84717	1.67671	10.3628	9.85807	7.79686	9.6859	53.25	19.5	0.5	17.75
Q8A2G6	BT_3339	AcrA/AcrE family multidrug resistance protein	Lipoprotein		-4.65794	-5.30172	-2.88003	-8.18176	1.77807	10.2185	9.6833	7.22034	8.81632	41.75	16.5	0	4.25
Q89ZP9	BT_4327	Uncharacterized protein	Lipoprotein		-1.36883	-6.40697	-1.89536	-8.30233	-0.526515	9.35486	9.51336	7.01411	8.9428	14.5	16	0	6.5
Q8A738	BT_1687	Sodium pump decarboxylase, gamma subunit	Lipoprotein		-7.54317	0.346216	-7.53443	-7.18821	0.00875329	9.44623	9.4436	7.27973	7.17551	12.5	9.5	0	0
Q8AAQ5	BT_0409	Putative short-chain dehydrogenase	Lipoprotein		-4.1165	-5.15209	-2.49587	-7.64796	1.62061	9.75212	9.26426	6.962	8.51293	24.25	9	0	4
Q8A6D2	BT_1952	Fe3+ ABC transporter, periplasmic iron-binding protein	Lipoprotein	1949-57	-3.09557	-2.33061	-2.19977	-4.53038	0.895801	9.39382	9.12416	7.76038	8.46196	15.25	8.75	0	2
Q8A8M3	BT_1144	Uncharacterized protein	Lipoprotein		-3.9695	-2.38823	-3.52966	-5.91788	0.439828	9.06658	8.93418	7.15271	7.87164	7.25	7.75	0	0.75
Q89YN8	BT_4693	Cation efflux system protein	Lipoprotein		-8.23566	-0.64139	-6.39575	-7.03714	1.8399	9.58181	9.02794	6.90955	7.10263	29.75	7.25	0	0
Q8A1U2	BT_3566	Uncharacterized protein	Lipoprotein		-2.87523	-0.405596	-4.76896	-5.17456	-1.89374	8.19952	8.76959	7.2119	7.33399	0.75	7	0	0
Q8A7B2	BT_1613	Outer membrane chaperone Skp (OmpH)	Lipoprotein		-5.04485	-2.57743	-4.92653	-7.50396	0.118336	9.53795	9.50233	7.24341	8.0193	5.5	6.5	0	1.5
Q8A882	BT_1292	Thiol:disulfide interchange protein	Lipoprotein		0.326147	-7.34713	1.20208	-6.14505	0.875943	9.35703	9.09335	7.2435	9.45521	9	6	0.5	12.5
Q8A732	BT_4261	Uncharacterized protein	Lipoprotein		6.57509	-6.98922	3.15985	-3.82937	-3.41515	8.0376	9.06566	7.9129	10.0169	0.75	5.5	0.75	10
Q89ZW0	BT_1693	Periplasmic linker protein, putative multidrug resistance protein	Lipoprotein		-4.1951	-3.21414	-2.11597	-5.33011	2.07915	9.16887	8.54299	6.93846	7.90602	12.75	5.5	0	0
Q8A165	BT_3802	Peptidyl-prolyl cis-trans isomerase (PPIase) (EC 5.2.1.8)	Lipoprotein		-2.42909	-5.65773	-0.951824	-6.60955	1.47727	9.46756	9.02286	7.03318	8.73633	13.25	5.25	0	3
Q8A6B9	BT_1965	Multidrug efflux pump channel protein	Lipoprotein		0.370594	-1.8105	-4.24201	-6.05252	-4.61264	7.27935	8.66789	6.8459	7.39091	0	5	0.25	0
Q8A648	BT_2038	Cation efflux system protein	Lipoprotein	2037-2041	-4.15178	-0.774137	-4.09235	-4.86649	0.0594292	8.53893	8.52104	7.05608	7.28912	4.5	5	0	0

## Sheet: LES-like analysis 
													Position-specific frequencies for each aminoacid in OM-enriched proteins (n = 24)
	Gene name	Position 2	Position 3	Position 4	Position 5	Position 6	Position 7	Position 8	Position 9	Position 10				1	2	3	4	5	6	7	8	9	10
	BT_1613	A	G	K	A	D	N	Q	V	A			A	0	8.33333	4.16667	0	8.33333	8.33333	8.33333	12.5	12.5	4.16667
	BT_2844	K	K	M	G	P	L	S	A	D			C	100	0	0	0	0	0	0	0	0	0
	BT_3807	S	V	T	K	H	L	P	E	D			D	0	4.16667	12.5	0	4.16667	16.6667	4.16667	4.16667	4.16667	12.5
	BT_1952	H	N	K	S	S	K	I	N	D			E	0	0	4.16667	0	4.16667	12.5	0	8.33333	8.33333	0
	BT_2038	N	S	K	N	T	G	H	E	G			F	0	0	4.16667	0	4.16667	0	0	0	0	0
	BT_1144	H	D	K	M	N	K	N	T	G			G	0	25	16.6667	12.5	12.5	8.33333	12.5	8.33333	16.6667	8.33333
	BT_4261	N	D	T	D	D	V	A	G	I			H	0	12.5	0	0	0	4.16667	0	4.16667	0	0
	BT_1292	T	G	N	K	A	G	Y	V	I			I	0	0	8.33333	0	0	0	0	4.16667	0	8.33333
	BT_3339	G	N	K	G	N	D	T	G	K			K	0	20.8333	8.33333	41.6667	33.3333	8.33333	25	8.33333	12.5	12.5
	BT_0410	K	S	S	E	S	A	Y	K	K			L	0	0	0	0	0	0	8.33333	0	0	12.5
	BT_4693	G	D	K	Q	E	S	E	Q	K			M	0	0	0	4.16667	4.16667	0	4.16667	0	0	0
	BT_2272	D	F	K	G	G	S	K	D	L			N	0	8.33333	12.5	4.16667	8.33333	8.33333	8.33333	8.33333	12.5	4.16667
	BT_1687	G	E	Q	K	S	N	N	K	L			P	0	0	0	0	0	8.33333	0	8.33333	4.16667	12.5
	BT_2977	T	A	Q	A	P	K	A	N	L			Q	0	0	4.16667	12.5	4.16667	0	0	4.16667	4.16667	0
	BT_3802	K	T	G	T	K	K	G	G	N			R	0	0	4.16667	0	0	0	0	0	8.33333	0
	BT_3337	H	I	Y	K	S	Y	D	R	P			S	0	8.33333	8.33333	4.16667	4.16667	20.8333	8.33333	4.16667	0	0
	BT_0306	K	V	G	K	S	Y	V	R	P			T	0	12.5	4.16667	12.5	12.5	4.16667	0	12.5	4.16667	8.33333
	BT_1693	G	Q	K	K	E	M	T	V	P			V	0	0	8.33333	0	0	0	4.16667	4.16667	12.5	12.5
	BT_3566	K	N	K	T	G	G	P	A	T			W	0	0	0	0	0	0	0	0	0	4.16667
	BT_0587	G	G	T	K	D	A	G	K	T			Y	0	0	0	8.33333	0	0	16.6667	8.33333	0	0
	BT_2687	T	G	G	K	D	K	A	A	V			Total	100	100	100	100	100	100	100	100	100	100
	BT_4327	S	K	Q	T	E	Y	T	N	V
	BT_1965	G	I	Y	N	K	Y	K	P	V
	BT_0409	A	R	K	F	A	K	E	G	W
