# Supplementary material for: Surface Exposure and Packing of Lipoproteins into Outer Membrane Vesicles Are Coupled Processes in Bacteroides
Source: mSphere. 2018 Nov 7;3(6):e00559-18. doi: 10.1128/mSphere.00559-18 (PMC6222051; doi:10.1128/mSphere.00559-18)
Supplement: TABLE S3 [file sph004182696st3.xlsx]

## Sheet: Sheet1
	Oligonucleotides used in this study
	Cloned B. theta genes in pFD340 by RE cloning (RE sites in bold)
	Name	Sequence	Template	RE sites	Comments
	BT_2817_pFD340_F	AAAGGATCCGATTGAAAAGTATGAAACGAACTC	B. theta VPI-5482 genomic DNA	BamHI	BT2817-6xHis
	BT_2817_pFD340_R	AAAGGTACCTTAATGATGATGATGATGATGGAAGCTGAAGCTTAATCCTCCCA	B. theta VPI-5482 genomic DNA	KpnI
	BT_3698_pFD340_F	AAAGGATCCAAGAAACTACACTTATTGTCTTTAATACATC	B. theta VPI-5482 genomic DNA	BamHI	susG-6xHis
	BT_3698_pFD340_R	AAAGAGCTCTTAATGATGATGATGATGATGGTTGCCCAACTTGAATACTACAG	B. theta VPI-5482 genomic DNA	SacI
	BT_3237_pFD340_F	AAAGGATCCTCGATAAGTTATGAAAAAATATATAATATATAC	B. theta VPI-5482 genomic DNA	BamHI	BT3237-6xHis
	BT_3237_pFD340_R	AAAGGTACCTTAATGATGATGATGATGATGAAGCGTACTTAAATCTAATTCGGTAA	B. theta VPI-5482 genomic DNA	KpnI
	BT_3960_pFD340_F	AAAGGATCCTGAAAAGAAAAACAATGAAGATACC	B. theta VPI-5482 genomic DNA	BamHI	BT3960-6xHis
	BT_3960_pFD340_R	AAAGGTACCTTAATGATGATGATGATGATGGAAATTAGGTATATATCCTCCCAAG	B. theta VPI-5482 genomic DNA	KpnI
	BT_0418_pFD340_F	AAAGGATCCCTAAAATAAATTGAGATGAAAAAGGG	B. theta VPI-5482 genomic DNA	BamHI	BT0418-6xHis
	BT_0418_pFD340_R	AAAGAGCTCTTAATGATGATGATGATGATGTTCTTCCACGATAGCAACACG	B. theta VPI-5482 genomic DNA	SacI
	BT_1488_pFD340_F	AAAGGATCCCTAAACTAACATAGAAAAATGAAAAGATATTGG	B. theta VPI-5482 genomic DNA	BamHI	BT1488-6xHis
	BT_1488_pFD340_R	AAAGGTACCTTAATGATGATGATGATGATGAAAAGCTTTGAATCCAACCACCTC	B. theta VPI-5482 genomic DNA	KpnI
	BT_2844_pFD340_F	AAACCCGGGATTTATACCTAAAATGACAAAGAAGTTG	B. theta VPI-5482 genomic DNA	XmaI	BT2844-6xHis
	BT_2844_pFD340_R	AAAGAGCTCTTAATGATGATGATGATGATGTTTGATGATGCTCATGAAGTCTGC	B. theta VPI-5482 genomic DNA	SacI
	Cloned B. theta genes in pFD340 by In-Fusion cloning (Clontech) (Overlaps in bold)
	Name	Sequence	Template	RE sites	Comments
	pFD340-infuse-FLAG-F	GACTACAAGGACGACGATGACAAATAAGGTACCGAGCTCGAATTCACTGG	pFD340		BT0766-Flag
	pFD340_MCS_infuse_R	GGATCCTCTAGAGTCAATTCTGATTAATAATTTG	pFD340
	BT_0766_infuse_F	GACTCTAGAGGATCCGCTCAAAAAAGGTAAAATGATGTTGC	B. theta VPI-5482 genomic DNA
	BT_0766_Flag_infuse_R	GTCGTCCTTGTAGTCCTTCATAGCTGCCTGCACTTGAG	B. theta VPI-5482 genomic DNA
	Genomic 3xFlag of susC (BT3702) (RE sites in bold, underlined overlap between UP-DOWN fragments)
	Name	Sequence	Template	RE sites	Comments
	susC_Up_F_SalI	ATATGTCGACGACTTCGGATTCCTGAATGGAAG	B. theta VPI-5482 genomic DNA	SalI	genomic copy of susC-3xFlag
	susC_Up_Flag_R	TCGTCGTCCTTGTAGTCGATGTCGTGGTCCTTGTAGTCACCGTCGTGGTCCTTGTAGTCGAATTGCAGACTTAAACCTAATAAGAAAGTC	B. theta VPI-5482 genomic DNA
	susC_Down_Flag_F	ACGACATCGACTACAAGGACGACGACGACAAGTAACATTCATTAAATCAATTTATCATGA	B. theta VPI-5482 genomic DNA
	susC_Down_R_XbaI	CATATTCTAGACATTGCTGCACGGGCAAAGATAC	B. theta VPI-5482 genomic DNA	XbaI
	Mutagenesis of susG (BT3698) LES (Mutations in bold)
	Name	Sequence	Template	RE sites	Comments
	susG_ASDD_F	GCATTCATGACCGCTGCCAGCGATGACAAAAATATC	pFD340/susG-6xHis		ASDD
	susG_ASDD_R	GATATTTTTGTCATCGCTGGCAGCGGTCATGAATGC	pFD340/susG-6xHis
	susG_CAAA_F	GCATTCATGACCGCTTGCGCCGCTGCCAAAAATATCACCGAC	pFD340/susG-6xHis		CAAA
	susG_CAAA_R	GTCGGTGATATTTTTGGCAGCGGCGCAAGCGGTCATGAATGC	pFD340/susG-6xHis
	susG_CSAA_F	GCATTCATGACCGCTTGCAGCGCTGCCAAAAATATCACCGAC	pFD340/susG-6xHis		CSAA
	susG_CSAA_R	GTCGGTGATATTTTTGGCAGCGCTGCAAGCGGTCATGAATGC	pFD340/susG-6xHis
	susG_CAAD_F	GCATTCATGACCGCTTGCGCCGCTGACAAAAATATCACCGAC	pFD340/susG-6xHis		CAAD
	susG_CAAD_R	GTCGGTGATATTTTTGTCAGCGGCGCAAGCGGTCATGAATGC	pFD340/susG-6xHis
	susG_CADD_F	GCATTCATGACCGCTTGCGCCGATGACAAAAATATCAC	pFD340/susG-6xHis		CADD
	susG_CADD_R	GTGATATTTTTGTCATCGGCGCAAGCGGTCATGAATGC	pFD340/susG-6xHis
	susG_CSAD_F	GCATTCATGACCGCTTGCAGCGCTGACAAAAATATCACCGAC	pFD340/susG-6xHis		CSAD
	susG_CSAD_R	GTCGGTGATATTTTTGTCAGCGCTGCAAGCGGTCATGAATGC	pFD340/susG-6xHis
	susG_CSDA_F	CATGACCGCTTGCAGCGATGCCAAAAATATCACCGAC	pFD340/susG-6xHis		CSDA
	susG_CSDA_R	GTCGGTGATATTTTTGGCATCGCTGCAAGCGGTCATG	pFD340/susG-6xHis
	susG_CSEE_F	CATGACCGCTTGCAGCGAAGAGAAAAATATCACCGAC	pFD340/susG-6xHis		CSEE
	susG_CSEE_R	GTCGGTGATATTTTTCTCTTCGCTGCAAGCGGTCATG	pFD340/susG-6xHis
	susG_CSKK_F	CATGACCGCTTGCAGCAAGAAGAAAAATATCACCGACC	pFD340/susG-6xHis		CSKK
	susG_CSKK_R	GGTCGGTGATATTTTTCTTCTTGCTGCAAGCGGTCATG	pFD340/susG-6xHis
	Strains used in this study
	Name	Features	Reference/Source
	B. fragilis NCTC 9343/ATCC 25285	Wild-type B. fragilis type strain. ErmS	American Type Culture Collection
	B. thetaiotaomicron VPI-5482	Wild-type B. thetaiotaomicron strain. ErmS	Jeffrey I. Gordon Laboratory
	B. thetaiotaomicron pFD340	VPI-5482 with expression plasmid pFD340. ErmR	This study
	B. thetaiotaomicron pFD340/0418-6xHis	VPI-5482 with BT0418-6xHis cloned into pFD340	This study
	B. thetaiotaomicron pFD340/1488-6xHis	VPI-5482 with BT1488-6xHis cloned into pFD340	This study
	B. thetaiotaomicron pFD340/2817-6xHis	VPI-5482 with BT2817-6xHis cloned into pFD340	This study
	B. thetaiotaomicron pFD340/2844-6xHis	VPI-5482 with BT2844-6xHis cloned into pFD340	This study
	B. thetaiotaomicron pFD340/3237-6xHis	VPI-5482 with BT3237-6xHis cloned into pFD340	This study
	B. thetaiotaomicron pFD340/3960-6xHis	VPI-5482 with BT3960-6xHis cloned into pFD340	This study
	B. thetaiotaomicron pFD340/3958-3xFlag	VPI-5482 with BT3958-3xFlag cloned into pFD340	This study
	B. thetaiotaomicron pFD340/0766-Flag	VPI-5482 with BT0766-Flag cloned into pFD340	This study
	B. thetaiotaomicron VPI-5482 Δtdk	VPI-5482 with a clean deletion of tdk, used for mutant generation with negative selection. BrdUR ErmS	Koropatkin et al. 2008
	B. thetaiotaomicron VPI-5482 ΔsusG	Δtdk with a clean deletion in BT3698 (susG). BrdUR ErmS	Cameron et al. 2014
	B. thetaiotaomicron ΔsusGpFD340/susG-6xHis	ΔsusG with WT susG-6xHis cloned into pFD340	This study
	B. thetaiotaomicron ΔsusG pFD340/susG-ASDD-6xHis	ΔsusG with pFD340/susG carrying mutation ASDD	This study
	B. thetaiotaomicron ΔsusGpFD340/susG-CSAA-6xHis	ΔsusG with pFD340/susG carrying mutation CSAA	This study
	B. thetaiotaomicron ΔsusGpFD340/susG-CAAA-6xHis	ΔsusG with pFD340/susG carrying mutation CAAA	This study
	B. thetaiotaomicron ΔsusGpFD340/susG-CAAD-6xHis	ΔsusG with pFD340/susG carrying mutation CAAD	This study
	B. thetaiotaomicron ΔsusGpFD340/susG-CSAD-6xHis	ΔsusG with pFD340/susG carrying mutation CSAD	This study
	B. thetaiotaomicron ΔsusGpFD340/susG-CSDA-6xHis	ΔsusG with pFD340/susG carrying mutation CSDA	This study
	B. thetaiotaomicron ΔsusGpFD340/susG-CADD-6xHis	ΔsusG with pFD340/susG carrying mutation CADD	This study
	B. thetaiotaomicron ΔsusGpFD340/susG-CSEE-6xHis	ΔsusG with pFD340/susG carrying mutation CSEE	This study
	B. thetaiotaomicron ΔsusGpFD340/susG-CSKK-6xHis	ΔsusG with pFD340/susG carrying mutation CSKK	This study
	B. thetaiotaomicron susC-3xFlag	Δtdk with a genomic 3xFlag copy of susC	This study
	Plasmids used in this study
	Name	Features	Reference/Source
	pFD340	Episomal expression plasmid for Bacteroides spp. AmpR ErmR	Smith et al. 1992
	pFD340/0418-6xHis	pFD340 containing BT0418-6xHis	This study
	pFD340/1488-6xHis	pFD340 containing BT1488-6xHis	This study
	pFD340/2817-6xHis	pFD340 containing BT2817-6xHis	This study
	pFD340/2844-6xHis	pFD340 containing BT2844-6xHis	This study
	pFD340/3237-6xHis	pFD340 containing BT3237-6xHis	This study
	pFD340/3960-6xHis	pFD340 containing BT3960-6xHis	This study
	pFD340/3958-3xFlag	pFD340 containing BT3958-3xFlag	This study
	pFD340/0766-Flag	pFD340 containing BT0766-Flag	This study
	pFD340/susG-6xHis	pFD340 containing susG-6xHis	This study
	pExchange-tdk	Suicide vector for chromosomal insertions in B. theta. Contains a copy of tdk. AmpR ErmR	Koropatkin et al. 2008
	pExchange-tdk/susC-3xFlag	pExchange-tdk containing susC-3xFlag with ≈ 1000 bp upstream and downstream of the -3xFlag fusion	This study
	pFD340/susG-ASDD-6xHis	pFD340/susG carrying mutation ASDD	This study
	pFD340/susG-CSAA-6xHis	pFD340/susG carrying mutation CSAA	This study
	pFD340/susG-CAAA-6xHis	pFD340/susG carrying mutation CAAA	This study
	pFD340/susG-CAAD-6xHis	pFD340/susG carrying mutation CAAD	This study
	pFD340/susG-CSAD-6xHis	pFD340/susG carrying mutation CSAD	This study
	pFD340/susG-CSDA-6xHis	pFD340/susG carrying mutation CSDA	This study
	pFD340/susG-CADD-6xHis	pFD340/susG carrying mutation CADD	This study
	pFD340/susG-CSEE-6xHis	pFD340/susG carrying mutation CSEE	This study
	pFD340/susG-CSKK-6xHis	pFD340/susG carrying mutation CSKK	This study
